# Supplementary material for: Marine cleaning stations as hotspots for cryptobenthic reef fish
Source: Sci Rep. 2026 Apr 2;16:11120. doi: 10.1038/s41598-026-44074-7 (PMC13046782; doi:10.1038/s41598-026-44074-7)
Supplement: Supplementary file 1 — Supplementary Material 1 [file 41598_2026_44074_MOESM1_ESM.xls]

## Sheet: Sheet1
Treatment	Date	Station	Depth	Abundance	HAS
C	22.07.24	1	2.0	0	2
C	22.07.24	2	2.5	8	2
C	22.07.24	3	5.0	0	4
C	22.07.24	4	5.5	15	3
C	22.07.24	5	2.3	0	4
C	22.07.24	6	4.2	10	3
C	22.07.24	7	3.6	5	4
C	22.07.24	8	5.0	1	3
C	22.07.24	9	4.0	10	3
C	22.07.24	10	5.3	0	4
C	22.07.24	11	2.8	1	3
C	22.07.24	12	2.5	2	4
C	22.07.24	13	2.0	1	3
C	22.07.24	14		0	2
E	27.07.24	15	5.0	22	4
E	27.07.24	16	3.9	27	4
E	27.07.24	17	3.8	9	3
E	27.07.24	18	3.3	2	3
E	27.07.24	19	4.0	14	3
E	27.07.24	20	3.7	26	4
E	27.07.24	21	4.0	33	3
E	27.07.24	22	3.4	1	3
E	27.07.24	23	2.2	4	2
E	27.07.24	24	3.5	6	3
E	27.07.24	25	2.7	9	3
E	27.07.24	26	2.7	11	4
E	27.07.24	27	4.4	14	4
E	27.07.24	28	5.3	7	3
