# Supplementary material for: Marine cleaning stations as hotspots for cryptobenthic reef fish
Source: Sci Rep. 2026 Apr 2;16:11120. doi: 10.1038/s41598-026-44074-7 (PMC13046782; doi:10.1038/s41598-026-44074-7)
Supplement: Supplementary file 2 — Supplementary Material 2 [file 41598_2026_44074_MOESM2_ESM.xls]

## Sheet: Sheet1
Treatment	Date	Station	Depth	Method	Quadrat	Coral Head	Family	Species	Juvenile	Cryptobenthic	Abundance	HAS
P	2024-07-04	18	2.9	Clove	18_4	no	Chaenopsidae	Acanthemblemaria aspera	no	yes	1	3
E	2024-07-07	43	3.3	Clove	43_3	no	Chaenopsidae	Acanthemblemaria aspera	no	yes	1	2
E	2024-07-18	65	3.0	Clove	65_3	no	Chaenopsidae	Acanthemblemaria aspera	no	yes	1	4
E	2024-07-10	72	3.0	Clove	72_2	no	Chaenopsidae	Acanthemblemaria aspera	no	yes	1	4
E	2024-07-13	74	1.9	Clove	74_2	no	Chaenopsidae	Acanthemblemaria aspera	no	yes	1	2
E	2024-07-17	80	1.6	Clove	80_5	no	Chaenopsidae	Acanthemblemaria aspera	no	yes	1	3
C	2024-06-26	82	2.5	Clove	82_1	no	Chaenopsidae	Acanthemblemaria aspera	no	yes	1	3
C	2024-07-05	C14	3	Clove	C14_3	no	Chaenopsidae	Acanthemblemaria aspera	no	yes	1	2
C	2024-07-05	C14	3	Clove	C14_4	no	Chaenopsidae	Acanthemblemaria aspera	no	yes	1	2
C	2024-07-08	C16	4.2	Clove	C16_1	no	Chaenopsidae	Acanthemblemaria aspera	no	yes	1	2
E	2024-06-27	C2	2.8	Clove	C2_1	no	Chaenopsidae	Acanthemblemaria aspera	no	yes	2	3
E	2024-06-27	C2	2.8	Clove	C2_2	no	Chaenopsidae	Acanthemblemaria aspera	no	yes	1	3
E	2024-06-27	C2	2.8	Clove	C2_4	no	Chaenopsidae	Acanthemblemaria aspera	no	yes	1	3
C	2024-07-13	C20	2	Clove	C20_1	no	Chaenopsidae	Acanthemblemaria aspera	no	yes	1	2
C	2024-07-14	C21	1.4	Clove	C21_1	no	Chaenopsidae	Acanthemblemaria aspera	no	yes	1	2
C	2024-07-17	C23	3.1	Clove	C23_2	no	Chaenopsidae	Acanthemblemaria aspera	no	yes	2	4
C	2024-07-17	C23	3.1	Clove	C23_3	no	Chaenopsidae	Acanthemblemaria aspera	no	yes	1	4
C	2024-07-17	C23	3.1	Clove	C23_5	no	Chaenopsidae	Acanthemblemaria aspera	no	yes	1	4
P	2024-06-30	47	2.5	UVC	47_4	no	Chaenopsidae	Acanthemblemaria aspera	no	yes	1	4
E	2024-07-18	65	3.0	UVC	65_3	no	Chaenopsidae	Acanthemblemaria aspera	no	yes	1	4
E	2024-07-18	65	3.0	UVC	65_5	no	Chaenopsidae	Acanthemblemaria aspera	no	yes	1	4
E	2024-07-10	72	3.0	UVC	72_2	no	Chaenopsidae	Acanthemblemaria aspera	no	yes	1	4
E	2024-07-13	74	1.9	UVC	74_2	no	Chaenopsidae	Acanthemblemaria aspera	no	yes	1	2
E	2024-07-13	74	1.9	UVC	74_4	no	Chaenopsidae	Acanthemblemaria aspera	no	yes	1	2
E	2024-07-17	80	1.6	UVC	80_4	no	Chaenopsidae	Acanthemblemaria aspera	no	yes	1	3
E	2024-07-03	C13	5.7	UVC	C13_1	no	Chaenopsidae	Acanthemblemaria aspera	no	yes	1	3
C	2024-07-05	C14	3	UVC	C14_3	no	Chaenopsidae	Acanthemblemaria aspera	no	yes	1	2
C	2024-07-05	C14	3	UVC	C14_4	no	Chaenopsidae	Acanthemblemaria aspera	no	yes	1	2
E	2024-06-27	C2	2.8	UVC	C2_1	no	Chaenopsidae	Acanthemblemaria aspera	no	yes	3	3
E	2024-06-27	C2	2.8	UVC	C2_3	no	Chaenopsidae	Acanthemblemaria aspera	no	yes	1	3
C	2024-07-14	C21	1.4	UVC	C21_1	no	Chaenopsidae	Acanthemblemaria aspera	no	yes	1	2
C	2024-07-17	C23	3.1	UVC	C23_2	no	Chaenopsidae	Acanthemblemaria aspera	no	yes	1	4
C	2024-07-17	C23	3.1	UVC	C23_3	no	Chaenopsidae	Acanthemblemaria aspera	no	yes	1	4
E	2024-07-17	80	1.6	Clove	80_4	no	Chaenopsidae	Acanthemblemaria aspera	no	yes	2	3
C	2024-07-17	C23	3.1	UVC	C23_5	no	Chaenopsidae	Acanthemblemaria aspera	no	yes	1	4
E	2024-07-07	43	3.3	Clove	43_3	no	Chaenopsidae	Acanthemblemaria chaplini	no	yes	1	2
E	2024-07-14	77	1.5	Clove	77_5	no	Chaenopsidae	Acanthemblemaria chaplini	no	yes	1	3
E	2024-06-30	C10	4.2	Clove	C10_3	no	Chaenopsidae	Acanthemblemaria chaplini	no	yes	1	4
E	2024-06-30	C10	4.2	Clove	C10_3	no	Chaenopsidae	Acanthemblemaria chaplini	no	yes	2	4
C	2024-07-17	C23	3.1	Clove	C23_3	no	Chaenopsidae	Acanthemblemaria chaplini	no	yes	1	4
C	2024-07-24	C30	5.1	Clove	C30_3	no	Chaenopsidae	Acanthemblemaria chaplini	no	yes	1	4
C	2024-07-07	P13	2.2	Clove	P13_3	no	Chaenopsidae	Acanthemblemaria chaplini	no	yes	1	1
E	2024-07-07	43	3.3	UVC	43_3	no	Chaenopsidae	Acanthemblemaria chaplini	no	yes	1	2
E	2024-07-14	77	1.5	UVC	77_5	no	Chaenopsidae	Acanthemblemaria chaplini	no	yes	1	3
E	2024-07-21	84	1.5	UVC	84_3	no	Chaenopsidae	Acanthemblemaria chaplini	no	yes	1	2
E	2024-06-30	C10	4.2	UVC	C10_3	no	Chaenopsidae	Acanthemblemaria chaplini	no	yes	1	4
C	2024-07-17	C23	3.1	UVC	C23_3	no	Chaenopsidae	Acanthemblemaria chaplini	no	yes	1	4
C	2024-07-07	P13	2.2	UVC	P13_3	no	Chaenopsidae	Acanthemblemaria chaplini	no	yes	1	1
E	2024-07-07	43	3.3	Clove	43_2	no	Chaenopsidae	Acanthemblemaria paula	no	yes	1	2
P	2024-06-30	47	2.5	Clove	47_4	no	Chaenopsidae	Acanthemblemaria paula	no	yes	1	4
P	2024-06-30	47	2.5	Clove	47_5	no	Chaenopsidae	Acanthemblemaria paula	no	yes	1	4
E	2024-07-12	91	3.4	Clove	91_3	no	Chaenopsidae	Acanthemblemaria paula	no	yes	1	3
E	2024-07-26	99	1.2	Clove	99_3	no	Chaenopsidae	Acanthemblemaria paula	no	yes	1	2
C	2024-07-10	C17	1.7	Clove	C17_5	no	Chaenopsidae	Acanthemblemaria paula	no	yes	1	2
C	2024-07-11	C18	1.3	Clove	C18_4	no	Chaenopsidae	Acanthemblemaria paula	no	yes	1	3
C	2024-07-12	C19	2.2	Clove	C19_2	no	Chaenopsidae	Acanthemblemaria paula	no	yes	1	2
C	2024-07-12	C19	2.2	Clove	C19_5	no	Chaenopsidae	Acanthemblemaria paula	no	yes	1	2
C	2024-07-13	C20	2	Clove	C20_2	no	Chaenopsidae	Acanthemblemaria paula	no	yes	2	2
C	2024-07-15	C22	7.0	Clove	C22_2	no	Chaenopsidae	Acanthemblemaria paula	no	yes	1	1
C	2024-07-17	C23	3.1	Clove	C23_1	no	Chaenopsidae	Acanthemblemaria paula	no	yes	1	4
C	2024-07-17	C23	3.1	Clove	C23_5	no	Chaenopsidae	Acanthemblemaria paula	no	yes	1	4
C	2024-07-19	C25	3.0	Clove	C25_3	no	Chaenopsidae	Acanthemblemaria paula	no	yes	1	2
C	2024-07-19	C25	3.0	Clove	C25_5	no	Chaenopsidae	Acanthemblemaria paula	no	yes	2	2
C	2024-07-19	C26	2.1	Clove	C26_5	no	Chaenopsidae	Acanthemblemaria paula	no	yes	1	2
C	2024-06-29	C8	3.8	Clove	C8_4	no	Chaenopsidae	Acanthemblemaria paula	no	yes	2	3
P	2024-06-30	47	2.5	Clove	47_3	no	Chaenopsidae	Acanthemblemaria paula	no	yes	2	4
C	2024-06-29	C9	4.8	Clove	C9_1	no	Chaenopsidae	Acanthemblemaria paula	no	yes	1	4
P	2024-06-30	47	2.5	UVC	47_3	no	Chaenopsidae	Acanthemblemaria paula	no	yes	1	4
P	2024-06-30	47	2.5	UVC	47_5	no	Chaenopsidae	Acanthemblemaria paula	no	yes	1	4
E	2024-07-12	91	3.4	UVC	91_3	no	Chaenopsidae	Acanthemblemaria paula	no	yes	1	3
E	2024-07-26	99	1.2	UVC	99_3	no	Chaenopsidae	Acanthemblemaria paula	no	yes	1	2
C	2024-07-08	C16	4.2	UVC	C16_5	no	Chaenopsidae	Acanthemblemaria paula	no	yes	1	2
C	2024-07-10	C17	1.7	UVC	C17_5	no	Chaenopsidae	Acanthemblemaria paula	no	yes	1	2
C	2024-07-12	C19	2.2	UVC	C19_2	no	Chaenopsidae	Acanthemblemaria paula	no	yes	1	2
C	2024-07-12	C19	2.2	UVC	C19_5	no	Chaenopsidae	Acanthemblemaria paula	no	yes	1	2
C	2024-07-13	C20	2	UVC	C20_1	no	Chaenopsidae	Acanthemblemaria paula	no	yes	1	2
C	2024-07-13	C20	2	UVC	C20_2	no	Chaenopsidae	Acanthemblemaria paula	no	yes	1	2
C	2024-07-15	C22	7.0	UVC	C22_2	no	Chaenopsidae	Acanthemblemaria paula	no	yes	1	1
C	2024-07-17	C23	3.1	UVC	C23_1	no	Chaenopsidae	Acanthemblemaria paula	no	yes	1	4
C	2024-07-17	C23	3.1	UVC	C23_2	no	Chaenopsidae	Acanthemblemaria paula	no	yes	1	4
C	2024-07-17	C23	3.1	UVC	C23_4	no	Chaenopsidae	Acanthemblemaria paula	no	yes	1	4
C	2024-07-17	C23	3.1	UVC	C23_4	no	Chaenopsidae	Acanthemblemaria paula	no	yes	1	4
C	2024-07-17	C23	3.1	UVC	C23_5	no	Chaenopsidae	Acanthemblemaria paula	no	yes	1	4
C	2024-07-19	C25	3.0	UVC	C25_3	no	Chaenopsidae	Acanthemblemaria paula	no	yes	1	2
C	2024-07-19	C25	3.0	UVC	C25_5	no	Chaenopsidae	Acanthemblemaria paula	no	yes	2	2
C	2024-07-19	C26	2.1	UVC	C26_5	no	Chaenopsidae	Acanthemblemaria paula	no	yes	1	2
C	2024-06-29	C8	3.8	UVC	C8_4	no	Chaenopsidae	Acanthemblemaria paula	no	yes	2	3
C	2024-06-29	C9	4.8	UVC	C9_1	no	Chaenopsidae	Acanthemblemaria paula	no	yes	1	4
P	2024-07-04	11	1.5	Clove	11_1	no	Chaenopsidae	Acanthemblemaria spinosa	yes	yes	2	3
P	2024-06-30	47	2.5	Clove	47_1	no	Chaenopsidae	Acanthemblemaria spinosa	no	yes	1	4
E	2024-07-17	80	1.6	Clove	80_3	no	Chaenopsidae	Acanthemblemaria spinosa	no	yes	3	3
E	2024-07-25	85	3.5	Clove	85_1	no	Chaenopsidae	Acanthemblemaria spinosa	no	yes	1	4
E	2024-07-25	85	3.5	Clove	85_3	no	Chaenopsidae	Acanthemblemaria spinosa	no	yes	1	4
E	2024-07-25	85	3.5	Clove	85_4	no	Chaenopsidae	Acanthemblemaria spinosa	no	yes	1	4
E	2024-07-12	91	3.4	Clove	91_4	no	Chaenopsidae	Acanthemblemaria spinosa	no	yes	1	3
C	2024-07-21	C28	3.0	Clove	C28_1	no	Chaenopsidae	Acanthemblemaria spinosa	no	yes	1	4
C	2024-07-21	C28	3.0	Clove	C28_2	no	Chaenopsidae	Acanthemblemaria spinosa	no	yes	3	4
C	2024-07-24	C29	2.0	Clove	C29_2	no	Chaenopsidae	Acanthemblemaria spinosa	no	yes	1	4
C	2024-07-26	C32	3.0	Clove	C32_4	no	Chaenopsidae	Acanthemblemaria spinosa	no	yes	1	4
E	2024-06-28	C7	3.5	Clove	C7_1	no	Chaenopsidae	Acanthemblemaria spinosa	no	yes	1	3
E	2024-07-03	C6	3.2	Clove	C6_5	no	Gobiidae	Acanthemblemaria spinosa	no	yes	1	3
E	2024-07-14	77	1.5	Cove	77_4	no	Chaenopsidae	Acanthemblemaria spinosa	no	yes	2	3
P	2024-07-04	11	1.5	UVC	11_1	no	Chaenopsidae	Acanthemblemaria spinosa	no	yes	2	3
P	2024-06-30	47	2.5	UVC	47_1	no	Chaenopsidae	Acanthemblemaria spinosa	no	yes	3	4
E	2024-07-14	77	1.5	UVC	77_4	no	Chaenopsidae	Acanthemblemaria spinosa	no	yes	1	3
E	2024-07-14	77	1.5	UVC	77_5	no	Chaenopsidae	Acanthemblemaria spinosa	no	yes	1	3
E	2024-07-20	79	1.5	UVC	79_3	no	Chaenopsidae	Acanthemblemaria spinosa	no	yes	1	5
E	2024-07-17	80	1.6	UVC	80_3	no	Chaenopsidae	Acanthemblemaria spinosa	no	yes	2	3
E	2024-07-25	85	3.5	UVC	85_1	no	Chaenopsidae	Acanthemblemaria spinosa	no	yes	1	4
E	2024-07-25	85	3.5	UVC	85_3	no	Chaenopsidae	Acanthemblemaria spinosa	no	yes	1	4
E	2024-07-25	85	3.5	UVC	85_4	no	Chaenopsidae	Acanthemblemaria spinosa	no	yes	1	4
C	2024-07-21	C28	3.0	UVC	C28_1	no	Chaenopsidae	Acanthemblemaria spinosa	no	yes	1	4
C	2024-07-21	C28	3.0	UVC	C28_2	no	Chaenopsidae	Acanthemblemaria spinosa	no	yes	3	4
C	2024-07-24	C29	2.0	UVC	C29_2	no	Chaenopsidae	Acanthemblemaria spinosa	no	yes	1	4
C	2024-07-26	C32	3.0	UVC	C32_4	no	Chaenopsidae	Acanthemblemaria spinosa	no	yes	1	4
E	2024-07-03	C6	3.2	UVC	C6_5	no	Gobiidae	Acanthemblemaria spinosa	no	yes	1	3
E	2024-06-28	C7	3.5	UVC	C7_1	no	Chaenopsidae	Acanthemblemaria spinosa	no	yes	2	3
P	2024-07-04	11	1.5	Clove	11_3	no	Gobiidae	Coryphopterus dicrus	no	yes	1	3
P	2024-07-04	11	1.5	Clove	11_4	no	Gobiidae	Coryphopterus dicrus	no	yes	1	3
P	2024-07-01	C12	2.8	Clove	12_1	no	Gobiidae	Coryphopterus dicrus	no	yes	1	4
E	2024-07-07	43	3.3	Clove	43_2	no	Gobiidae	Coryphopterus dicrus	no	yes	1	2
E	2024-07-15	68	3.5	Clove	68_1	no	Gobiidae	Coryphopterus dicrus	no	yes	2	4
E	2024-07-15	68	3.5	Clove	68_3	no	Gobiidae	Coryphopterus dicrus	no	yes	1	4
E	2024-07-15	68	3.5	Clove	68_4	no	Gobiidae	Coryphopterus dicrus	no	yes	1	4
E	2024-07-15	68	3.5	Clove	68_5	no	Gobiidae	Coryphopterus dicrus	no	yes	1	4
E	2024-07-10	72	3.0	Clove	72_2	no	Gobiidae	Coryphopterus dicrus	no	yes	1	4
E	2024-07-10	72	3.0	Clove	72_4	no	Gobiidae	Coryphopterus dicrus	no	yes	1	4
E	2024-07-22	73	1.1	Clove	73_1	no	Gobiidae	Coryphopterus dicrus	no	yes	3	2
E	2024-07-22	73	1.1	Clove	73_5	no	Gobiidae	Coryphopterus dicrus	no	yes	2	2
E	2024-07-13	74	1.9	Clove	74_2	no	Gobiidae	Coryphopterus dicrus	no	yes	1	2
E	2024-07-13	74	1.9	Clove	74_3	no	Gobiidae	Coryphopterus dicrus	no	yes	1	2
E	2024-07-20	79	1.5	Clove	79_1	no	Gobiidae	Coryphopterus dicrus	no	yes	1	5
C	2024-06-26	82	2.5	Clove	82_1	no	Gobiidae	Coryphopterus dicrus	no	yes	1	3
E	2024-07-11	83	2.7	Clove	83_4	no	Gobiidae	Coryphopterus dicrus	no	yes	4	4
E	2024-07-11	83	2.7	Clove	83_5	no	Gobiidae	Coryphopterus dicrus	no	yes	3	4
E	2024-07-21	84	1.5	Clove	84_1	no	Gobiidae	Coryphopterus dicrus	no	yes	2	2
E	2024-07-21	84	1.5	Clove	84_2	no	Gobiidae	Coryphopterus dicrus	yes	yes	4	2
E	2024-07-21	84	1.5	Clove	84_2	no	Gobiidae	Coryphopterus dicrus	no	yes	2	2
E	2024-07-21	84	1.5	Clove	84_3	no	Gobiidae	Coryphopterus dicrus	yes	yes	4	2
E	2024-07-21	84	1.5	Clove	84_3	no	Gobiidae	Coryphopterus dicrus	no	yes	2	2
E	2024-07-21	84	1.5	Clove	84_4	no	Gobiidae	Coryphopterus dicrus	no	yes	3	2
E	2024-07-21	84	1.5	Clove	84_4	no	Gobiidae	Coryphopterus dicrus	yes	yes	1	2
E	2024-07-21	84	1.5	Clove	84_5	no	Gobiidae	Coryphopterus dicrus	no	yes	5	2
E	2024-07-21	84	1.5	Clove	84_5	no	Gobiidae	Coryphopterus dicrus	yes	yes	2	2
E	2024-07-25	85	3.5	Clove	85_5	no	Gobiidae	Coryphopterus dicrus	yes	yes	1	4
E	2024-07-12	91	3.4	Clove	91_1	no	Gobiidae	Coryphopterus dicrus	no	yes	1	3
E	2024-07-26	99	1.2	Clove	99_1	no	Gobiidae	Coryphopterus dicrus	no	yes	1	2
E	2024-07-26	99	1.2	Clove	99_2	no	Gobiidae	Coryphopterus dicrus	no	yes	1	2
E	2024-07-26	99	1.2	Clove	99_3	no	Gobiidae	Coryphopterus dicrus	yes	yes	1	2
E	2024-07-26	99	1.2	Clove	99_5	no	Gobiidae	Coryphopterus dicrus	no	yes	1	2
E	2024-06-30	C10	4.2	Clove	C10_2	no	Gobiidae	Coryphopterus dicrus	no	yes	1	4
E	2024-06-30	C10	4.2	Clove	C10_3	no	Gobiidae	Coryphopterus dicrus	no	yes	2	4
P	2024-07-01	C11	2.6	Clove	C11_5	no	Gobiidae	Coryphopterus dicrus	no	yes	1	4
E	2024-07-06	C15	2.3	Clove	C15_1	no	Gobiidae	Coryphopterus dicrus	no	yes	1	2
E	2024-07-06	C15	2.3	Clove	C15_2	no	Gobiidae	Coryphopterus dicrus	no	yes	1	2
E	2024-07-06	C15	2.3	Clove	C15_3	no	Gobiidae	Coryphopterus dicrus	no	yes	1	2
E	2024-07-06	C15	2.3	Clove	C15_4	no	Gobiidae	Coryphopterus dicrus	no	yes	1	2
E	2024-07-06	C15	2.3	Clove	C15_5	no	Gobiidae	Coryphopterus dicrus	no	yes	1	2
C	2024-07-11	C18	1.3	Clove	C18_5	no	Gobiidae	Coryphopterus dicrus	no	yes	1	3
C	2024-07-12	C19	2.2	Clove	C19_3	no	Gobiidae	Coryphopterus dicrus	no	yes	1	2
E	2024-06-27	C2	2.8	Clove	C2_1	no	Gobiidae	Coryphopterus dicrus	no	yes	2	3
E	2024-06-27	C2	2.8	Clove	C2_2	no	Gobiidae	Coryphopterus dicrus	no	yes	1	3
E	2024-06-27	C2	2.8	Clove	C2_3	no	Gobiidae	Coryphopterus dicrus	no	yes	2	3
E	2024-06-27	C2	2.8	Clove	C2_4	no	Gobiidae	Coryphopterus dicrus	no	yes	2	3
C	2024-07-13	C20	2	Clove	C20_2	no	Gobiidae	Coryphopterus dicrus	no	yes	1	2
C	2024-07-13	C20	2	Clove	C20_3	no	Gobiidae	Coryphopterus dicrus	no	yes	2	2
C	2024-07-19	C26	2.1	Clove	C26_1	no	Gobiidae	Coryphopterus dicrus	yes	yes	1	2
C	2024-07-20	C27	3.9	Clove	C27_4	no	Gobiidae	Coryphopterus dicrus	no	yes	1	1
C	2024-07-24	C29	2.0	Clove	C29_1	no	Gobiidae	Coryphopterus dicrus	no	yes	1	4
C	2024-07-24	C29	2.0	Clove	C29_4	no	Gobiidae	Coryphopterus dicrus	no	yes	1	4
E	2024-07-03	C6	3.2	Clove	C6_3	no	Gobiidae	Coryphopterus dicrus	no	yes	1	3
E	2024-07-03	C6	3.2	Clove	C6_4	no	Gobiidae	Coryphopterus dicrus	no	yes	1	3
C	2024-07-07	P13	2.2	Clove	P13_3	no	Gobiidae	Coryphopterus dicrus	no	yes	5	1
P	2024-07-04	11	1.5	UVC	11_3	no	Gobiidae	Coryphopterus dicrus	no	yes	1	3
P	2024-07-04	11	1.5	UVC	11_4	no	Gobiidae	Coryphopterus dicrus	no	yes	1	3
P	2024-07-01	C12	2.8	UVC	12_1	no	Gobiidae	Coryphopterus dicrus	no	yes	1	4
P	2024-07-01	C12	2.8	UVC	12_4	no	Gobiidae	Coryphopterus dicrus	no	yes	3	4
E	2024-07-07	43	3.3	UVC	43_2	no	Gobiidae	Coryphopterus dicrus	no	yes	1	2
E	2024-07-18	65	3.0	UVC	65_3	no	Gobiidae	Coryphopterus dicrus	no	yes	1	4
E	2024-07-18	65	3.0	UVC	65_5	no	Gobiidae	Coryphopterus dicrus	yes	yes	1	4
E	2024-07-15	68	3.5	UVC	68_1	no	Gobiidae	Coryphopterus dicrus	no	yes	2	4
E	2024-07-15	68	3.5	UVC	68_2	no	Gobiidae	Coryphopterus dicrus	no	yes	1	4
E	2024-07-15	68	3.5	UVC	68_3	no	Gobiidae	Coryphopterus dicrus	yes	yes	1	4
E	2024-07-15	68	3.5	UVC	68_4	no	Gobiidae	Coryphopterus dicrus	no	yes	2	4
E	2024-07-08	69	3.5	UVC	69_1	no	Gobiidae	Coryphopterus dicrus	no	yes	1	4
E	2024-07-10	72	3.0	UVC	72_2	no	Gobiidae	Coryphopterus dicrus	yes	yes	1	4
E	2024-07-10	72	3.0	UVC	72_3	no	Gobiidae	Coryphopterus dicrus	yes	yes	1	4
E	2024-07-22	73	1.1	UVC	73_1	no	Gobiidae	Coryphopterus dicrus	no	yes	2	2
E	2024-07-22	73	1.1	UVC	73_5	no	Gobiidae	Coryphopterus dicrus	yes	yes	3	2
E	2024-07-22	73	1.1	UVC	73_5	no	Gobiidae	Coryphopterus dicrus	no	yes	2	2
E	2024-07-13	74	1.9	UVC	74_2	no	Gobiidae	Coryphopterus dicrus	no	yes	2	2
E	2024-07-13	74	1.9	UVC	74_4	no	Gobiidae	Coryphopterus dicrus	no	yes	1	2
E	2024-07-20	79	1.5	UVC	79_1	no	Gobiidae	Coryphopterus dicrus	no	yes	1	5
C	2024-06-26	82	2.5	UVC	82_1	no	Gobiidae	Coryphopterus dicrus	no	yes	1	3
E	2024-07-11	83	2.7	UVC	83_2	no	Gobiidae	Coryphopterus dicrus	no	yes	1	4
E	2024-07-11	83	2.7	UVC	83_4	no	Gobiidae	Coryphopterus dicrus	no	yes	5	4
E	2024-07-11	83	2.7	UVC	83_5	no	Gobiidae	Coryphopterus dicrus	no	yes	1	4
E	2024-07-21	84	1.5	UVC	84_1	no	Gobiidae	Coryphopterus dicrus	no	yes	3	2
E	2024-07-21	84	1.5	UVC	84_2	no	Gobiidae	Coryphopterus dicrus	no	yes	2	2
E	2024-07-21	84	1.5	UVC	84_3	no	Gobiidae	Coryphopterus dicrus	no	yes	1	2
E	2024-07-21	84	1.5	UVC	84_4	no	Gobiidae	Coryphopterus dicrus	no	yes	4	2
E	2024-07-21	84	1.5	UVC	84_4	no	Gobiidae	Coryphopterus dicrus	yes	yes	1	2
E	2024-07-21	84	1.5	UVC	84_5	no	Gobiidae	Coryphopterus dicrus	no	yes	5	2
E	2024-07-21	84	1.5	UVC	84_5	no	Gobiidae	Coryphopterus dicrus	yes	yes	2	2
E	2024-07-25	85	3.5	UVC	85_5	no	Gobiidae	Coryphopterus dicrus	no	yes	1	4
E	2024-07-25	85	3.5	UVC	85_5	no	Gobiidae	Coryphopterus dicrus	yes	yes	1	4
E	2024-07-12	91	3.4	UVC	91_2	no	Gobiidae	Coryphopterus dicrus	no	yes	1	3
E	2024-07-26	99	1.2	UVC	99_1	no	Gobiidae	Coryphopterus dicrus	no	yes	1	2
E	2024-07-26	99	1.2	UVC	99_2	no	Gobiidae	Coryphopterus dicrus	no	yes	1	2
E	2024-07-26	99	1.2	UVC	99_5	no	Gobiidae	Coryphopterus dicrus	no	yes	1	2
E	2024-06-30	C10	4.2	UVC	C10_2	no	Gobiidae	Coryphopterus dicrus	no	yes	1	4
P	2024-07-01	C11	2.6	UVC	C11_5	no	Gobiidae	Coryphopterus dicrus	no	yes	2	4
C	2024-07-05	C14	3	UVC	C14_5	no	Gobiidae	Coryphopterus dicrus	no	yes	2	2
E	2024-07-06	C15	2.3	UVC	C15_2	no	Gobiidae	Coryphopterus dicrus	no	yes	2	2
E	2024-07-06	C15	2.3	UVC	C15_3	no	Gobiidae	Coryphopterus dicrus	no	yes	2	2
E	2024-07-06	C15	2.3	UVC	C15_4	no	Gobiidae	Coryphopterus dicrus	no	yes	1	2
E	2024-07-06	C15	2.3	UVC	C15_5	no	Gobiidae	Coryphopterus dicrus	no	yes	2	2
C	2024-07-08	C16	4.2	UVC	C16_5	no	Gobiidae	Coryphopterus dicrus	no	yes	1	2
C	2024-07-12	C19	2.2	UVC	C19_3	no	Gobiidae	Coryphopterus dicrus	no	yes	1	2
E	2024-06-27	C2	2.8	UVC	C2_1	no	Gobiidae	Coryphopterus dicrus	no	yes	1	3
E	2024-06-27	C2	2.8	UVC	C2_2	no	Gobiidae	Coryphopterus dicrus	no	yes	1	3
E	2024-06-27	C2	2.8	UVC	C2_3	no	Gobiidae	Coryphopterus dicrus	no	yes	1	3
E	2024-06-27	C2	2.8	UVC	C2_4	no	Gobiidae	Coryphopterus dicrus	no	yes	3	3
C	2024-07-13	C20	2	UVC	C20_2	no	Gobiidae	Coryphopterus dicrus	no	yes	3	2
C	2024-07-13	C20	2	UVC	C20_3	no	Gobiidae	Coryphopterus dicrus	no	yes	2	2
C	2024-07-17	C23	3.1	UVC	C23_4	no	Gobiidae	Coryphopterus dicrus	no	yes	1	4
C	2024-07-19	C26	2.1	UVC	C26_1	no	Gobiidae	Coryphopterus dicrus	yes	yes	1	2
C	2024-07-19	C26	2.1	UVC	C26_5	no	Gobiidae	Coryphopterus dicrus	yes	yes	1	2
C	2024-07-20	C27	3.9	UVC	C27_1	no	Gobiidae	Coryphopterus dicrus	no	yes	1	1
C	2024-07-20	C27	3.9	UVC	C27_2	no	Gobiidae	Coryphopterus dicrus	yes	yes	1	1
C	2024-07-20	C27	3.9	UVC	C27_4	no	Gobiidae	Coryphopterus dicrus	no	yes	1	1
C	2024-07-24	C29	2.0	UVC	C29_1	no	Gobiidae	Coryphopterus dicrus	no	yes	1	4
C	2024-07-24	C30	5.1	UVC	C30_1	no	Gobiidae	Coryphopterus dicrus	yes	yes	1	4
E	2024-07-03	C6	3.2	UVC	C6_3	no	Gobiidae	Coryphopterus dicrus	no	yes	3	3
C	2024-07-07	P13	2.2	UVC	P13_3	no	Gobiidae	Coryphopterus dicrus	no	yes	3	1
C	2024-07-07	P13	2.2	UVC	P13_4	no	Gobiidae	Coryphopterus dicrus	no	yes	1	1
C	2024-07-15	C22	7.0	Clove	C22_3	no	Gobiidae	Coryphopterus eidolon	no	yes	1	1
C	2024-07-25	C31	5.0	Clove	C31_5	no	Gobiidae	Coryphopterus eidolon	no	yes	1	4
C	2024-07-15	C22	7.0	UVC	C22_3	no	Gobiidae	Coryphopterus eidolon	no	yes	1	1
C	2024-07-24	C30	5.1	UVC	C30_3	no	Gobiidae	Coryphopterus eidolon	no	yes	1	4
C	2024-07-25	C31	5.0	UVC	C31_5	no	Gobiidae	Coryphopterus eidolon	yes	yes	1	4
E	2024-07-03	C13	5.7	Clove	C13_4	no	Gobiidae	Coryphopterus eidolori	no	yes	1	3
E	2024-07-03	C13	5.7	UVC	C13_4	no	Gobiidae	Coryphopterus eidolori	no	yes	1	3
P	2024-07-01	C12	2.8	Clove	12_5	no	Gobiidae	Coryphopterus glaucofraenum	no	yes	2	4
P	2024-07-04	18	2.9	Clove	18_3	no	Gobiidae	Coryphopterus glaucofraenum	no	yes	1	3
E	2024-07-18	65	3.0	Clove	65_1	no	Gobiidae	Coryphopterus glaucofraenum	no	yes	1	4
E	2024-06-30	C10	4.2	Clove	C10_5	no	Gobiidae	Coryphopterus glaucofraenum	no	yes	1	4
E	2024-06-28	C7	3.5	Clove	C7_1	no	Gobiidae	Coryphopterus glaucofraenum	no	yes	1	3
E	2024-06-28	C7	3.5	Clove	C7_5	no	Gobiidae	Coryphopterus glaucofraenum	no	yes	1	3
P	2024-07-01	C12	2.8	UVC	12_5	no	Gobiidae	Coryphopterus glaucofraenum	no	yes	1	4
P	2024-07-04	18	2.9	UVC	18_3	no	Gobiidae	Coryphopterus glaucofraenum	no	yes	1	3
P	2024-07-04	18	2.9	UVC	18_4	no	Gobiidae	Coryphopterus glaucofraenum	no	yes	2	3
E	2024-07-18	65	3.0	UVC	65_1	no	Gobiidae	Coryphopterus glaucofraenum	no	yes	1	4
E	2024-07-18	65	3.0	UVC	65_2	no	Gobiidae	Coryphopterus glaucofraenum	no	yes	1	4
E	2024-06-30	C10	4.2	UVC	C10_5	no	Gobiidae	Coryphopterus glaucofraenum	no	yes	1	4
E	2024-06-28	C7	3.5	UVC	C7_1	no	Gobiidae	Coryphopterus glaucofraenum	no	yes	1	3
E	2024-06-28	C7	3.5	UVC	C7_2	no	Gobiidae	Coryphopterus glaucofraenum	no	yes	2	3
E	2024-06-28	C7	3.5	UVC	C7_4	no	Gobiidae	Coryphopterus glaucofraenum	no	yes	2	3
E	2024-06-28	C7	3.5	UVC	C7_5	no	Gobiidae	Coryphopterus glaucofraenum	no	yes	2	3
P	2024-07-01	C12	2.8	Clove	12_3	no	Gobiidae	Coryphopterus hyalinus	no	yes	1	4
P	2024-07-01	C12	2.8	Clove	12_4	no	Gobiidae	Coryphopterus hyalinus	no	yes	1	4
P	2024-07-01	C11	2.6	Clove	C11_5	no	Gobiidae	Coryphopterus hyalinus	no	yes	1	4
P	2024-07-01	C11	2.6	Clove	C11_5	no	Gobiidae	Coryphopterus hyalinus	no	yes	2	4
E	2024-06-27	C2	2.8	Clove	C2_2	no	Gobiidae	Coryphopterus hyalinus	no	yes	1	3
E	2024-06-27	C2	2.8	Clove	C2_3	no	Gobiidae	Coryphopterus hyalinus	no	yes	1	3
C	2024-07-15	C22	7.0	Clove	C22_3	no	Gobiidae	Coryphopterus hyalinus	no	yes	1	1
C	2024-07-26	C32	3.0	Clove	C32_5	no	Gobiidae	Coryphopterus hyalinus	no	yes	2	4
E	2024-07-03	C6	3.2	Clove	C6_3	no	Gobiidae	Coryphopterus hyalinus	no	yes	6	3
C	2024-06-29	C9	4.8	Clove	C9_4	no	Gobiidae	Coryphopterus hyalinus	no	yes	1	4
P	2024-07-01	C12	2.8	UVC	12_3	no	Gobiidae	Coryphopterus hyalinus	no	yes	3	4
P	2024-07-01	C12	2.8	UVC	12_4	no	Gobiidae	Coryphopterus hyalinus	no	yes	2	4
P	2024-07-01	C11	2.6	UVC	C11_5	no	Gobiidae	Coryphopterus hyalinus	no	yes	1	4
E	2024-06-27	C2	2.8	UVC	C2_2	no	Gobiidae	Coryphopterus hyalinus	no	yes	1	3
E	2024-06-27	C2	2.8	UVC	C2_3	no	Gobiidae	Coryphopterus hyalinus	no	yes	1	3
C	2024-07-15	C22	7.0	UVC	C22_3	no	Gobiidae	Coryphopterus hyalinus	no	yes	2	1
C	2024-07-26	C32	3.0	UVC	C32_5	no	Gobiidae	Coryphopterus hyalinus	no	yes	2	4
E	2024-07-03	C6	3.2	UVC	C6_3	no	Gobiidae	Coryphopterus hyalinus	no	yes	8	3
C	2024-06-29	C9	4.8	UVC	C9_4	no	Gobiidae	Coryphopterus hyalinus	no	yes	1	4
P	2024-07-01	C12	2.8	Clove	12_4	no	Gobiidae	Coryphopterus kuna	no	yes	1	4
C	2024-07-20	C27	3.9	Clove	C27_4	no	Gobiidae	Coryphopterus kuna	yes	yes	1	1
P	2024-07-01	C12	2.8	UVC	12_4	no	Gobiidae	Coryphopterus kuna	no	yes	1	4
P	2024-07-04	11	1.5	Clove	11_3	no	Gobiidae	Coryphopterus personatus	no	yes	1	3
P	2024-07-04	18	2.9	Clove	18_1	no	Gobiidae	Coryphopterus personatus	no	yes	3	3
P	2024-07-04	18	2.9	Clove	18_2	no	Gobiidae	Coryphopterus personatus	no	yes	1	3
P	2024-07-04	18	2.9	Clove	18_3	no	Gobiidae	Coryphopterus personatus	no	yes	5	3
E	2024-07-18	65	3.0	Clove	65_1	no	Gobiidae	Coryphopterus personatus	no	yes	5	4
E	2024-07-15	68	3.5	Clove	68_1	no	Gobiidae	Coryphopterus personatus	no	yes	4	4
E	2024-07-15	68	3.5	Clove	68_2	no	Gobiidae	Coryphopterus personatus	no	yes	2	4
E	2024-07-15	68	3.5	Clove	68_3	no	Gobiidae	Coryphopterus personatus	no	yes	2	4
E	2024-07-15	68	3.5	Clove	68_4	no	Gobiidae	Coryphopterus personatus	no	yes	1	4
E	2024-07-15	68	3.5	Clove	68_5	no	Gobiidae	Coryphopterus personatus	no	yes	7	4
E	2024-07-11	83	2.7	Clove	83_3	no	Gobiidae	Coryphopterus personatus	no	yes	5	4
E	2024-07-11	83	2.7	Clove	83_4	no	Gobiidae	Coryphopterus personatus	no	yes	5	4
E	2024-07-25	85	3.5	Clove	85_3	no	Gobiidae	Coryphopterus personatus	no	yes	5	4
E	2024-07-12	91	3.4	Clove	91_1	no	Gobiidae	Coryphopterus personatus	no	yes	1	3
E	2024-07-12	91	3.4	Clove	91_4	no	Gobiidae	Coryphopterus personatus	no	yes	1	3
E	2024-07-03	C13	5.7	Clove	C13_1	no	Gobiidae	Coryphopterus personatus	no	yes	1	3
E	2024-07-03	C13	5.7	Clove	C13_2	no	Gobiidae	Coryphopterus personatus	no	yes	30	3
E	2024-07-03	C13	5.7	Clove	C13_3	no	Gobiidae	Coryphopterus personatus	no	yes	2	3
E	2024-07-03	C13	5.7	Clove	C13_5	no	Gobiidae	Coryphopterus personatus	no	yes	5	3
E	2024-07-06	C15	2.3	Clove	C15_5	no	Gobiidae	Coryphopterus personatus	no	yes	2	2
C	2024-07-08	C16	4.2	Clove	C16_3	no	Gobiidae	Coryphopterus personatus	no	yes	1	2
C	2024-07-21	C28	3.0	Clove	C28_2	no	Gobiidae	Coryphopterus personatus	no	yes	2	4
C	2024-07-24	C30	5.1	Clove	C30_1	no	Gobiidae	Coryphopterus personatus	no	yes	4	4
C	2024-07-25	C31	5.0	Clove	C31_1	no	Gobiidae	Coryphopterus personatus	no	yes	5	4
C	2024-07-25	C31	5.0	Clove	C31_2	no	Gobiidae	Coryphopterus personatus	no	yes	5	4
E	2024-07-03	C6	3.2	Clove	C6_2	no	Gobiidae	Coryphopterus personatus	no	yes	3	3
E	2024-07-03	C6	3.2	Clove	C6_4	no	Gobiidae	Coryphopterus personatus	no	yes	10	3
E	2024-07-03	C6	3.2	Clove	C6_5	no	Gobiidae	Coryphopterus personatus	no	yes	1	3
P	2024-07-04	11	1.5	UVC	11_3	no	Gobiidae	Coryphopterus personatus	no	yes	5	3
P	2024-07-04	18	2.9	UVC	18_1	no	Gobiidae	Coryphopterus personatus	no	yes	5	3
P	2024-07-04	18	2.9	UVC	18_2	no	Gobiidae	Coryphopterus personatus	no	yes	5	3
P	2024-07-04	18	2.9	UVC	18_3	no	Gobiidae	Coryphopterus personatus	no	yes	5	3
E	2024-07-18	65	3.0	UVC	65_1	no	Gobiidae	Coryphopterus personatus	no	yes	5	4
E	2024-07-18	65	3.0	UVC	65_2	no	Gobiidae	Coryphopterus personatus	no	yes	1	4
E	2024-07-15	68	3.5	UVC	68_1	no	Gobiidae	Coryphopterus personatus	no	yes	4	4
E	2024-07-15	68	3.5	UVC	68_2	no	Gobiidae	Coryphopterus personatus	no	yes	3	4
E	2024-07-15	68	3.5	UVC	68_3	no	Gobiidae	Coryphopterus personatus	no	yes	5	4
E	2024-07-15	68	3.5	UVC	68_4	no	Gobiidae	Coryphopterus personatus	no	yes	6	4
E	2024-07-15	68	3.5	UVC	68_5	no	Gobiidae	Coryphopterus personatus	no	yes	9	4
E	2024-07-08	69	3.5	UVC	69_4	no	Gobiidae	Coryphopterus personatus	no	yes	6	4
E	2024-07-10	72	3.0	UVC	72_4	no	Gobiidae	Coryphopterus personatus	no	yes	1	4
E	2024-07-11	83	2.7	UVC	83_3	no	Gobiidae	Coryphopterus personatus	no	yes	8	4
E	2024-07-11	83	2.7	UVC	83_4	no	Gobiidae	Coryphopterus personatus	no	yes	8	4
E	2024-07-11	83	2.7	UVC	83_5	no	Gobiidae	Coryphopterus personatus	no	yes	1	4
E	2024-07-25	85	3.5	UVC	85_2	no	Gobiidae	Coryphopterus personatus	no	yes	5	4
E	2024-07-25	85	3.5	UVC	85_3	no	Gobiidae	Coryphopterus personatus	no	yes	10	4
E	2024-07-12	91	3.4	UVC	91_1	no	Gobiidae	Coryphopterus personatus	no	yes	10	3
E	2024-07-12	91	3.4	UVC	91_4	no	Gobiidae	Coryphopterus personatus	no	yes	5	3
P	2024-07-01	C11	2.6	UVC	C11_3	no	Gobiidae	Coryphopterus personatus	no	yes	1	4
E	2024-07-03	C13	5.7	UVC	C13_1	no	Gobiidae	Coryphopterus personatus	no	yes	10	3
E	2024-07-03	C13	5.7	UVC	C13_2	no	Gobiidae	Coryphopterus personatus	no	yes	30	3
E	2024-07-03	C13	5.7	UVC	C13_3	no	Gobiidae	Coryphopterus personatus	no	yes	2	3
E	2024-07-03	C13	5.7	UVC	C13_5	no	Gobiidae	Coryphopterus personatus	no	yes	2	3
E	2024-07-06	C15	2.3	UVC	C15_5	no	Gobiidae	Coryphopterus personatus	no	yes	2	2
C	2024-07-17	C23	3.1	UVC	C23_2	no	Gobiidae	Coryphopterus personatus	no	yes	1	4
C	2024-07-21	C28	3.0	UVC	C28_4	no	Gobiidae	Coryphopterus personatus	no	yes	3	4
C	2024-07-21	C28	3.0	UVC	C28_5	no	Gobiidae	Coryphopterus personatus	no	yes	15	4
C	2024-07-24	C29	2.0	UVC	C29_1	no	Gobiidae	Coryphopterus personatus	no	yes	1	4
C	2024-07-24	C29	2.0	UVC	C29_4	no	Gobiidae	Coryphopterus personatus	no	yes	1	4
C	2024-07-24	C30	5.1	UVC	C30_1	no	Gobiidae	Coryphopterus personatus	no	yes	8	4
C	2024-07-25	C31	5.0	UVC	C31_1	no	Gobiidae	Coryphopterus personatus	no	yes	15	4
C	2024-07-25	C31	5.0	UVC	C31_2	no	Gobiidae	Coryphopterus personatus	no	yes	9	4
C	2024-07-25	C31	5.0	UVC	C31_4	no	Gobiidae	Coryphopterus personatus	no	yes	4	4
E	2024-07-03	C6	3.2	UVC	C6_2	no	Gobiidae	Coryphopterus personatus	no	yes	3	3
E	2024-07-03	C6	3.2	UVC	C6_4	no	Gobiidae	Coryphopterus personatus	no	yes	10	3
P	2024-07-01	C12	2.8	Clove	12_4	no	Gobiidae	Coryphopterus pricei	no	yes	1	4
P	2024-07-04	18	2.9	Clove	18_1	no	Gobiidae	Coryphopterus thrix	no	yes	2	3
P	2024-07-04	18	2.9	Clove	18_4	no	Gobiidae	Coryphopterus thrix	no	yes	1	3
E	2024-07-07	43	3.3	Clove	43_2	no	Gobiidae	Coryphopterus thrix	no	yes	1	2
E	2024-07-03	C13	5.7	Clove	C13_2	no	Gobiidae	Coryphopterus thrix	no	yes	2	3
P	2024-07-04	18	2.9	UVC	18_1	no	Gobiidae	Coryphopterus thrix	no	yes	2	3
E	2024-07-03	C13	5.7	UVC	C13_2	no	Gobiidae	Coryphopterus thrix	no	yes	2	3
E	2024-07-06	C15	2.3	UVC	C15_1	no	Gobiidae	Coryphopterus thrix	no	yes	2	2
P	2024-07-01	C12	2.8	Clove	12_2	no	Gobiidae	Coryphopterus tortugae	no	yes	1	4
P	2024-07-01	C12	2.8	Clove	12_3	no	Gobiidae	Coryphopterus tortugae	no	yes	1	4
E	2024-07-18	65	3.0	Clove	65_5	no	Gobiidae	Coryphopterus tortugae	yes	yes	1	4
E	2024-07-10	72	3.0	Clove	72_1	no	Gobiidae	Coryphopterus tortugae	no	yes	1	4
E	2024-07-10	72	3.0	Clove	72_4	no	Gobiidae	Coryphopterus tortugae	no	yes	2	4
E	2024-07-26	99	1.2	Clove	99_4	no	Gobiidae	Coryphopterus tortugae	no	yes	1	2
E	2024-07-06	C15	2.3	Clove	C15_1	no	Gobiidae	Coryphopterus tortugae	no	yes	2	2
C	2024-07-19	C26	2.1	Clove	C26_4	no	Gobiidae	Coryphopterus tortugae	no	yes	1	2
E	2024-07-03	C6	3.2	Clove	C6_4	no	Gobiidae	Coryphopterus tortugae	no	yes	1	3
P	2024-07-01	C12	2.8	UVC	12_2	no	Gobiidae	Coryphopterus tortugae	no	yes	1	4
P	2024-07-01	C12	2.8	UVC	12_3	no	Gobiidae	Coryphopterus tortugae	no	yes	2	4
E	2024-07-18	65	3.0	UVC	65_3	no	Gobiidae	Coryphopterus tortugae	yes	yes	1	4
E	2024-07-10	72	3.0	UVC	72_4	no	Gobiidae	Coryphopterus tortugae	no	yes	2	4
E	2024-07-26	99	1.2	UVC	99_4	no	Gobiidae	Coryphopterus tortugae	no	yes	1	2
C	2024-07-19	C26	2.1	UVC	C26_4	no	Gobiidae	Coryphopterus tortugae	no	yes	1	2
E	2024-07-03	C6	3.2	UVC	C6_4	no	Gobiidae	Coryphopterus tortugae	no	yes	1	3
E	2024-07-07	43	3.3	Clove	43_1	no	Gobiidae	Ctenogobius saepepallens	yes	yes	1	2
E	2024-07-22	73	1.1	Clove	73_1	no	Gobiidae	Ctenogobius saepepallens	no	yes	1	2
E	2024-06-30	C10	4.2	Clove	C10_3	no	Gobiidae	Ctenogobius saepepallens	no	yes	2	4
E	2024-07-06	C15	2.3	Clove	C15_1	no	Gobiidae	Ctenogobius saepepallens	no	yes	1	2
E	2024-07-06	C15	2.3	Clove	C15_1	no	Gobiidae	Ctenogobius saepepallens	yes	yes	3	2
E	2024-07-06	C15	2.3	Clove	C15_2	no	Gobiidae	Ctenogobius saepepallens	no	yes	2	2
E	2024-07-06	C15	2.3	Clove	C15_3	no	Gobiidae	Ctenogobius saepepallens	no	yes	2	2
E	2024-07-06	C15	2.3	Clove	C15_5	no	Gobiidae	Ctenogobius saepepallens	yes	yes	3	2
C	2024-07-08	C16	4.2	Clove	C16_1	no	Gobiidae	Ctenogobius saepepallens	yes	yes	1	2
C	2024-07-08	C16	4.2	Clove	C16_3	no	Gobiidae	Ctenogobius saepepallens	no	yes	1	2
C	2024-07-08	C16	4.2	Clove	C16_4	no	Gobiidae	Ctenogobius saepepallens	yes	yes	1	2
C	2024-07-08	C16	4.2	Clove	C16_4	no	Gobiidae	Ctenogobius saepepallens	no	yes	1	2
C	2024-07-15	C22	7.0	Clove	C22_3	no	Gobiidae	Ctenogobius saepepallens	yes	yes	1	1
C	2024-07-20	C27	3.9	Clove	C27_4	no	Gobiidae	Ctenogobius saepepallens	yes	yes	1	1
C	2024-07-20	C27	3.9	Clove	C27_5	no	Gobiidae	Ctenogobius saepepallens	yes	yes	1	1
C	2024-07-20	C27	3.9	Clove	C27_5	no	Gobiidae	Ctenogobius saepepallens	no	yes	1	1
E	2024-07-03	C6	3.2	Clove	C6_4	no	Gobiidae	Ctenogobius saepepallens	no	yes	1	3
E	2024-07-18	65	3.0	UVC	65_3	no	Gobiidae	Ctenogobius saepepallens	yes	yes	1	4
E	2024-07-21	84	1.5	UVC	84_5	no	Gobiidae	Ctenogobius saepepallens	yes	yes	1	2
E	2024-06-30	C10	4.2	UVC	C10_2	no	Gobiidae	Ctenogobius saepepallens	no	yes	2	4
E	2024-07-06	C15	2.3	UVC	C15_5	no	Gobiidae	Ctenogobius saepepallens	yes	yes	2	2
C	2024-07-08	C16	4.2	UVC	C16_1	no	Gobiidae	Ctenogobius saepepallens	yes	yes	1	2
C	2024-07-08	C16	4.2	UVC	C16_4	no	Gobiidae	Ctenogobius saepepallens	no	yes	1	2
C	2024-07-15	C22	7.0	UVC	C22_3	no	Gobiidae	Ctenogobius saepepallens	yes	yes	1	1
C	2024-07-15	C22	7.0	UVC	C22_4	no	Gobiidae	Ctenogobius saepepallens	yes	yes	1	1
C	2024-07-20	C27	3.9	UVC	C27_5	no	Gobiidae	Ctenogobius saepepallens	no	yes	1	1
E	2024-07-03	C6	3.2	UVC	C6_4	no	Gobiidae	Ctenogobius saepepallens	no	yes	1	3
E	2024-07-20	79	1.5	Clove	79_5	no	Gobiidae	Elacatinus lobeli	no	yes	1	5
E	2024-07-10	72	3.0	UVC	72_3	no	Gobiidae	Elacatinus lobeli	no	yes	1	4
E	2024-07-20	79	1.5	UVC	79_5	no	Gobiidae	Elacatinus lobeli	no	yes	1	5
P	2024-06-30	47	2.5	Clove	47_5	no	Chaenopsidae	Emblemariopsis leptocirris	no	yes	1	4
E	2024-07-15	68	3.5	Clove	68_5	no	Chaenopsidae	Emblemariopsis pricei	no	yes	1	4
C	2024-07-24	C29	2.0	Clove	C29_3	no	Chaenopsidae	Emblemariopsis pricei	no	yes	1	4
E	2024-07-25	85	3.5	Clove	85_5	no	Tripterygiidae	Enneanectes atrorus	no	yes	1	4
E	2024-07-14	77	1.5	Clove	77_3	no	Tripterygiidae	Enneanectes boehlkei	no	yes	2	3
C	2024-07-24	C29	2.0	Clove	C29_4	no	Tripterygiidae	Enneanectes boehlkei	no	yes	1	4
E	2024-07-14	77	1.5	Clove	77_5	no	Tripterygiidae	Enneanectes jordani	no	yes	1	3
P	2024-07-01	C11	2.6	Clove	C11_5	no	Tripterygiidae	Enneanectes jordani	no	yes	1	4
E	2024-07-14	77	1.5	UVC	77_4	no	Tripterygiidae	Enneanectes jordani	no	yes	1	3
E	2024-07-14	77	1.5	UVC	77_5	no	Tripterygiidae	Enneanectes jordani	no	yes	1	3
P	2024-07-01	C11	2.6	UVC	C11_5	no	Tripterygiidae	Enneanectes jordani	no	yes	1	4
C	2024-07-26	C32	3.0	UVC	C32_4	no	Tripterygiidae	Enneanectes jordani	no	yes	1	4
P	2024-07-04	11	1.5	Clove	11_5	no	Tripterygiidae	Enneanectes matador	no	yes	2	3
P	2024-07-04	18	2.9	Clove	18_5	no	Tripterygiidae	Enneanectes matador	no	yes	1	3
E	2024-07-07	43	3.3	Clove	43_4	no	Tripterygiidae	Enneanectes matador	no	yes	2	2
E	2024-07-10	72	3.0	Clove	72_2	no	Tripterygiidae	Enneanectes matador	no	yes	2	4
E	2024-07-10	72	3.0	Clove	72_4	no	Tripterygiidae	Enneanectes matador	no	yes	2	4
E	2024-07-10	72	3.0	Clove	72_5	no	Tripterygiidae	Enneanectes matador	no	yes	3	4
E	2024-07-14	77	1.5	Clove	77_4	no	Tripterygiidae	Enneanectes matador	no	yes	4	3
E	2024-07-14	77	1.5	Clove	77_5	no	Tripterygiidae	Enneanectes matador	no	yes	4	3
E	2024-07-20	79	1.5	Clove	79_1	no	Tripterygiidae	Enneanectes matador	no	yes	1	5
E	2024-07-20	79	1.5	Clove	79_2	no	Tripterygiidae	Enneanectes matador	no	yes	1	5
E	2024-07-20	79	1.5	Clove	79_5	no	Tripterygiidae	Enneanectes matador	no	yes	2	5
E	2024-07-17	80	1.6	Clove	80_3	no	Tripterygiidae	Enneanectes matador	no	yes	1	3
E	2024-07-25	85	3.5	Clove	85_1	no	Tripterygiidae	Enneanectes matador	no	yes	1	4
E	2024-07-25	85	3.5	Clove	85_2	no	Tripterygiidae	Enneanectes matador	no	yes	1	4
E	2024-07-12	91	3.4	Clove	91_2	no	Tripterygiidae	Enneanectes matador	no	yes	1	3
E	2024-07-26	99	1.2	Clove	99_2	no	Tripterygiidae	Enneanectes matador	no	yes	2	2
E	2024-07-26	99	1.2	Clove	99_4	no	Tripterygiidae	Enneanectes matador	no	yes	1	2
E	2024-07-06	C15	2.3	Clove	C15_4	no	Tripterygiidae	Enneanectes matador	no	yes	1	2
C	2024-07-13	C20	2	Clove	C20_4	no	Tripterygiidae	Enneanectes matador	no	yes	1	2
C	2024-07-18	C24	2.3	Clove	C24_5	no	Tripterygiidae	Enneanectes matador	no	yes	1	2
C	2024-07-24	C29	2.0	Clove	C29_1	no	Tripterygiidae	Enneanectes matador	no	yes	1	4
C	2024-07-24	C29	2.0	Clove	C29_2	no	Tripterygiidae	Enneanectes matador	no	yes	1	4
C	2024-07-26	C32	3.0	Clove	C32_2	no	Tripterygiidae	Enneanectes matador	no	yes	1	4
C	2024-07-26	C32	3.0	Clove	C32_5	no	Tripterygiidae	Enneanectes matador	no	yes	1	4
P	2024-07-04	11	1.5	UVC	11_5	no	Tripterygiidae	Enneanectes matador	no	yes	2	3
E	2024-07-10	72	3.0	UVC	72_5	no	Tripterygiidae	Enneanectes matador	no	yes	2	4
E	2024-07-13	74	1.9	UVC	74_3	no	Tripterygiidae	Enneanectes matador	no	yes	1	2
E	2024-07-13	74	1.9	UVC	74_4	no	Tripterygiidae	Enneanectes matador	no	yes	1	2
E	2024-07-14	77	1.5	UVC	77_1	no	Tripterygiidae	Enneanectes matador	no	yes	1	3
E	2024-07-14	77	1.5	UVC	77_5	no	Tripterygiidae	Enneanectes matador	no	yes	2	3
E	2024-07-20	79	1.5	UVC	79_2	no	Tripterygiidae	Enneanectes matador	no	yes	1	5
E	2024-07-20	79	1.5	UVC	79_5	no	Tripterygiidae	Enneanectes matador	no	yes	2	5
E	2024-07-17	80	1.6	UVC	80_3	no	Tripterygiidae	Enneanectes matador	no	yes	1	3
E	2024-07-17	80	1.6	UVC	80_4	no	Tripterygiidae	Enneanectes matador	no	yes	1	3
E	2024-07-11	83	2.7	UVC	83_1	no	Tripterygiidae	Enneanectes matador	no	yes	1	4
E	2024-07-25	85	3.5	UVC	85_1	no	Tripterygiidae	Enneanectes matador	no	yes	1	4
E	2024-07-25	85	3.5	UVC	85_2	no	Tripterygiidae	Enneanectes matador	no	yes	1	4
E	2024-07-25	85	3.5	UVC	85_3	no	Tripterygiidae	Enneanectes matador	no	yes	2	4
E	2024-07-26	99	1.2	UVC	99_2	no	Tripterygiidae	Enneanectes matador	no	yes	3	2
E	2024-07-26	99	1.2	UVC	99_3	no	Tripterygiidae	Enneanectes matador	no	yes	1	2
E	2024-07-26	99	1.2	UVC	99_4	no	Tripterygiidae	Enneanectes matador	no	yes	1	2
C	2024-07-11	C18	1.3	UVC	C18_1	no	Tripterygiidae	Enneanectes matador	no	yes	1	3
C	2024-07-13	C20	2	UVC	C20_4	no	Tripterygiidae	Enneanectes matador	no	yes	1	2
C	2024-07-26	C32	3.0	UVC	C32_5	no	Tripterygiidae	Enneanectes matador	no	yes	1	4
E	2024-07-03	C13	5.7	Clove	C13_1	no	Blenniidae	Entomacrodus nigricans	no	yes	1	3
E	2024-07-26	99	1.2	Clove	99_2	no	Gobiidae	Ginsburgellus novemlineatus	no	yes	1	2
E	2024-07-26	99	1.2	UVC	99_2	no	Gobiidae	Ginsburgellus novemlineatus	no	yes	1	2
C	2024-06-26	82	2.5	Clove	82_3	no	Grammatidae	Gramma loreto	no	yes	1	3
E	2024-07-12	91	3.4	Clove	91_5	no	Grammatidae	Gramma loreto	no	yes	1	3
C	2024-07-24	C29	2.0	Clove	C29_2	no	Grammatidae	Gramma loreto	no	yes	3	4
P	2024-07-04	18	2.9	UVC	18_1	no	Grammatidae	Gramma loreto	no	yes	1	3
C	2024-06-26	82	2.5	UVC	82_3	no	Grammatidae	Gramma loreto	no	yes	2	3
C	2024-06-26	82	2.5	UVC	82_5	no	Grammatidae	Gramma loreto	no	yes	1	3
E	2024-07-25	85	3.5	UVC	85_4	no	Grammatidae	Gramma loreto	no	yes	1	4
C	2024-07-24	C29	2.0	UVC	C29_2	no	Grammatidae	Gramma loreto	no	yes	3	4
C	2024-07-24	C29	2.0	UVC	C29_4	no	Grammatidae	Gramma loreto	no	yes	1	4
C	2024-07-26	C32	3.0	UVC	C32_4	no	Grammatidae	Gramma loreto	no	yes	1	4
E	2024-07-10	72	3.0	Clove	72_3	no	Chaenopsidae	Hemiemblemaria simula	no	yes	1	4
C	2024-07-25	C31	5.0	Clove	C31_3	no	Chaenopsidae	Hemiemblemaria simula	no	yes	1	4
E	2024-07-10	72	3.0	UVC	72_3	no	Chaenopsidae	Hemiemblemaria simula	no	yes	1	4
C	2024-07-25	C31	5.0	UVC	C31_3	no	Chaenopsidae	Hemiemblemaria simula	no	yes	1	4
E	2024-07-03	C13	5.7	Clove	C13_3	no	Gobiidae	Lythrypnus minimus	no	yes	1	3
C	2024-07-21	C28	3.0	Clove	C28_5	no	Gobiidae	Lythrypnus minimus	no	yes	1	4
E	2024-07-03	C13	5.7	UVC	C13_3	no	Gobiidae	Lythrypnus minimus	no	yes	1	3
C	2024-07-21	C28	3.0	UVC	C28_4	no	Gobiidae	Lythrypnus minimus	no	yes	1	4
E	2024-07-22	73	1.1	Clove	73_1	no	Labrisomidae	Malacoctenus aurolineatus	no	yes	1	2
E	2024-07-22	73	1.1	Clove	73_2	no	Labrisomidae	Malacoctenus aurolineatus	no	yes	1	2
E	2024-07-14	77	1.5	Clove	77_4	no	Labrisomidae	Malacoctenus aurolineatus	no	yes	1	3
E	2024-07-20	79	1.5	Clove	79_2	no	Labrisomidae	Malacoctenus aurolineatus	no	yes	1	5
E	2024-07-20	79	1.5	Clove	79_3	no	Labrisomidae	Malacoctenus aurolineatus	no	yes	1	5
E	2024-07-25	85	3.5	Clove	85_1	no	Labrisomidae	Malacoctenus aurolineatus	no	yes	1	4
E	2024-07-25	85	3.5	Clove	85_3	no	Labrisomidae	Malacoctenus aurolineatus	no	yes	1	4
E	2024-07-25	85	3.5	Clove	85_4	no	Labrisomidae	Malacoctenus aurolineatus	no	yes	1	4
C	2024-07-14	C21	1.4	Clove	C21_1	no	Labrisomidae	Malacoctenus aurolineatus	no	yes	1	2
C	2024-07-19	C25	3.0	Clove	C25_3	no	Labrisomidae	Malacoctenus aurolineatus	no	yes	1	2
C	2024-07-19	C25	3.0	Clove	C25_4	no	Labrisomidae	Malacoctenus aurolineatus	no	yes	1	2
C	2024-07-25	C31	5.0	Clove	C31_3	no	Labrisomidae	Malacoctenus aurolineatus	no	yes	1	4
E	2024-07-22	73	1.1	UVC	73_5	no	Labrisomidae	Malacoctenus aurolineatus	no	yes	1	2
E	2024-07-20	79	1.5	UVC	79_3	no	Labrisomidae	Malacoctenus aurolineatus	no	yes	1	5
E	2024-07-25	85	3.5	UVC	85_1	no	Labrisomidae	Malacoctenus aurolineatus	no	yes	1	4
E	2024-07-25	85	3.5	UVC	85_3	no	Labrisomidae	Malacoctenus aurolineatus	no	yes	1	4
C	2024-07-14	C21	1.4	UVC	C21_1	no	Labrisomidae	Malacoctenus aurolineatus	no	yes	1	2
C	2024-07-19	C25	3.0	UVC	C25_3	no	Labrisomidae	Malacoctenus aurolineatus	no	yes	1	2
C	2024-07-19	C26	2.1	UVC	C26_3	no	Labrisomidae	Malacoctenus aurolineatus	no	yes	1	2
P	2024-07-04	11	1.5	Clove	11_1	no	Labrisomidae	Malacoctenus triangulatus	no	yes	1	3
P	2024-07-04	11	1.5	Clove	11_4	no	Labrisomidae	Malacoctenus triangulatus	no	yes	1	3
P	2024-07-04	18	2.9	Clove	18_2	no	Labrisomidae	Malacoctenus triangulatus	no	yes	1	3
E	2024-07-07	43	3.3	Clove	43_2	no	Labrisomidae	Malacoctenus triangulatus	no	yes	1	2
E	2024-07-07	43	3.3	Clove	43_4	no	Labrisomidae	Malacoctenus triangulatus	no	yes	3	2
E	2024-07-07	43	3.3	Clove	43_5	no	Labrisomidae	Malacoctenus triangulatus	no	yes	2	2
P	2024-06-30	47	2.5	Clove	47_5	no	Labrisomidae	Malacoctenus triangulatus	no	yes	1	4
E	2024-07-15	68	3.5	Clove	68_1	no	Labrisomidae	Malacoctenus triangulatus	no	yes	1	4
E	2024-07-15	68	3.5	Clove	68_2	no	Labrisomidae	Malacoctenus triangulatus	no	yes	1	4
E	2024-07-08	69	3.5	Clove	69_3	no	Labrisomidae	Malacoctenus triangulatus	no	yes	1	4
E	2024-07-08	69	3.5	Clove	69_4	no	Labrisomidae	Malacoctenus triangulatus	no	yes	1	4
E	2024-07-10	72	3.0	Clove	72_1	no	Labrisomidae	Malacoctenus triangulatus	no	yes	1	4
E	2024-07-10	72	3.0	Clove	72_3	no	Labrisomidae	Malacoctenus triangulatus	no	yes	1	4
E	2024-07-10	72	3.0	Clove	72_4	no	Labrisomidae	Malacoctenus triangulatus	no	yes	1	4
E	2024-07-14	77	1.5	Clove	77_1	no	Tripterygiidae	Malacoctenus triangulatus	no	yes	3	3
E	2024-07-14	77	1.5	Clove	77_3	no	Labrisomidae	Malacoctenus triangulatus	no	yes	1	3
E	2024-07-20	79	1.5	Clove	79_3	no	Labrisomidae	Malacoctenus triangulatus	no	yes	1	5
E	2024-07-17	80	1.6	Clove	80_1	no	Labrisomidae	Malacoctenus triangulatus	no	yes	1	3
E	2024-07-17	80	1.6	Clove	80_4	no	Labrisomidae	Malacoctenus triangulatus	no	yes	1	3
E	2024-07-17	80	1.6	Clove	80_5	no	Labrisomidae	Malacoctenus triangulatus	no	yes	1	3
C	2024-06-26	82	2.5	Clove	82_4	no	Labrisomidae	Malacoctenus triangulatus	no	yes	1	3
C	2024-06-26	82	2.5	Clove	82_5	no	Labrisomidae	Malacoctenus triangulatus	no	yes	1	3
E	2024-07-11	83	2.7	Clove	83_1	no	Labrisomidae	Malacoctenus triangulatus	no	yes	1	4
E	2024-07-11	83	2.7	Clove	83_4	no	Labrisomidae	Malacoctenus triangulatus	no	yes	1	4
E	2024-07-21	84	1.5	Clove	84_5	no	Labrisomidae	Malacoctenus triangulatus	no	yes	1	2
E	2024-07-25	85	3.5	Clove	85_2	no	Labrisomidae	Malacoctenus triangulatus	no	yes	1	4
E	2024-07-25	85	3.5	Clove	85_3	no	Labrisomidae	Malacoctenus triangulatus	no	yes	1	4
E	2024-07-26	99	1.2	Clove	99_2	no	Labrisomidae	Malacoctenus triangulatus	no	yes	1	2
E	2024-07-03	C13	5.7	Clove	C13_1	no	Labrisomidae	Malacoctenus triangulatus	no	yes	1	3
E	2024-07-06	C15	2.3	Clove	C15_4	no	Labrisomidae	Malacoctenus triangulatus	no	yes	1	2
C	2024-07-10	C17	1.7	Clove	C17_1	no	Labrisomidae	Malacoctenus triangulatus	no	yes	1	2
C	2024-07-10	C17	1.7	Clove	C17_2	no	Labrisomidae	Malacoctenus triangulatus	no	yes	2	2
C	2024-07-11	C18	1.3	Clove	C18_4	no	Labrisomidae	Malacoctenus triangulatus	no	yes	2	3
C	2024-07-11	C18	1.3	Clove	C18_5	no	Labrisomidae	Malacoctenus triangulatus	no	yes	1	3
C	2024-07-12	C19	2.2	Clove	C19_4	no	Labrisomidae	Malacoctenus triangulatus	no	yes	1	2
E	2024-06-27	C2	2.8	Clove	C2_5	no	Labrisomidae	Malacoctenus triangulatus	no	yes	2	3
C	2024-07-14	C21	1.4	Clove	C21_1	no	Labrisomidae	Malacoctenus triangulatus	no	yes	1	2
C	2024-07-17	C23	3.1	Clove	C23_2	no	Labrisomidae	Malacoctenus triangulatus	no	yes	1	4
C	2024-07-19	C26	2.1	Clove	C26_5	no	Labrisomidae	Malacoctenus triangulatus	no	yes	1	2
C	2024-07-26	C32	3.0	Clove	C32_1	no	Labrisomidae	Malacoctenus triangulatus	no	yes	1	4
C	2024-07-26	C32	3.0	Clove	C32_4	no	Labrisomidae	Malacoctenus triangulatus	no	yes	1	4
E	2024-07-03	C6	3.2	Clove	C6_5	no	Labrisomidae	Malacoctenus triangulatus	no	yes	1	3
C	2024-07-07	P13	2.2	Clove	P13_1	no	Labrisomidae	Malacoctenus triangulatus	no	yes	1	1
P	2024-07-04	11	1.5	UVC	11_1	no	Labrisomidae	Malacoctenus triangulatus	no	yes	1	3
P	2024-07-04	18	2.9	UVC	18_2	no	Labrisomidae	Malacoctenus triangulatus	no	yes	1	3
E	2024-07-07	43	3.3	UVC	43_3	no	Labrisomidae	Malacoctenus triangulatus	no	yes	2	2
E	2024-07-07	43	3.3	UVC	43_4	no	Labrisomidae	Malacoctenus triangulatus	no	yes	2	2
E	2024-07-07	43	3.3	UVC	43_5	no	Labrisomidae	Malacoctenus triangulatus	no	yes	1	2
E	2024-07-15	68	3.5	UVC	68_2	no	Labrisomidae	Malacoctenus triangulatus	no	yes	1	4
E	2024-07-08	69	3.5	UVC	69_3	no	Labrisomidae	Malacoctenus triangulatus	no	yes	1	4
E	2024-07-08	69	3.5	UVC	69_4	no	Labrisomidae	Malacoctenus triangulatus	no	yes	1	4
E	2024-07-14	77	1.5	UVC	77_4	no	Tripterygiidae	Malacoctenus triangulatus	no	yes	2	3
E	2024-07-20	79	1.5	UVC	79_3	no	Labrisomidae	Malacoctenus triangulatus	no	yes	1	5
E	2024-07-17	80	1.6	UVC	80_1	no	Labrisomidae	Malacoctenus triangulatus	no	yes	1	3
E	2024-07-17	80	1.6	UVC	80_4	no	Labrisomidae	Malacoctenus triangulatus	no	yes	1	3
E	2024-07-17	80	1.6	UVC	80_5	no	Labrisomidae	Malacoctenus triangulatus	no	yes	1	3
E	2024-07-25	85	3.5	UVC	85_4	no	Labrisomidae	Malacoctenus triangulatus	no	yes	1	4
E	2024-07-12	91	3.4	UVC	91_4	no	Labrisomidae	Malacoctenus triangulatus	no	yes	1	3
C	2024-07-10	C17	1.7	UVC	C17_2	no	Labrisomidae	Malacoctenus triangulatus	no	yes	1	2
C	2024-07-10	C17	1.7	UVC	C17_3	no	Labrisomidae	Malacoctenus triangulatus	no	yes	1	2
C	2024-07-11	C18	1.3	UVC	C18_2	no	Labrisomidae	Malacoctenus triangulatus	no	yes	1	3
E	2024-06-27	C2	2.8	UVC	C2_5	no	Labrisomidae	Malacoctenus triangulatus	no	yes	2	3
C	2024-07-14	C21	1.4	UVC	C21_1	no	Labrisomidae	Malacoctenus triangulatus	no	yes	1	2
C	2024-07-17	C23	3.1	UVC	C23_2	no	Labrisomidae	Malacoctenus triangulatus	no	yes	1	4
E	2024-06-28	C7	3.5	UVC	C7_2	no	Labrisomidae	Malacoctenus triangulatus	no	yes	1	3
E	2024-07-03	C13	5.7	Clove	C13_4	no	Gobiidae	Priolepsis hipoliti	no	yes	1	3
C	2024-07-17	C23	3.1	Clove	C23_4	no	Gobiidae	Priolepsis hipoliti	no	yes	1	4
C	2024-06-26	82	2.5	UVC	82_3	no	Gobiidae	Priolepsis hipoliti	no	yes	1	3
E	2024-07-03	C13	5.7	UVC	C13_4	no	Gobiidae	Priolepsis hipoliti	no	yes	1	3
C	2024-07-17	C23	3.1	UVC	C23_4	no	Gobiidae	Priolepsis hipoliti	no	yes	1	4
E	2024-07-17	80	1.6	Clove	80_4	no	Labrisomidae	Starksia occidentalis	no	yes	1	3
E	2024-07-15	68	3.5	Clove	68_5	no	Gobiidae	Tigrigobius dilepsis	no	yes	1	4
E	2024-07-10	72	3.0	Clove	72_1	no	Gobiidae	Tigrigobius dilepsis	no	yes	1	4
E	2024-07-10	72	3.0	Clove	72_3	no	Gobiidae	Tigrigobius dilepsis	no	yes	1	4
E	2024-07-10	72	3.0	Clove	72_4	no	Gobiidae	Tigrigobius dilepsis	no	yes	1	4
E	2024-07-10	72	3.0	Clove	72_5	no	Gobiidae	Tigrigobius dilepsis	no	yes	3	4
E	2024-07-20	79	1.5	Clove	79_5	no	Gobiidae	Tigrigobius dilepsis	no	yes	1	5
E	2024-07-11	83	2.7	Clove	83_3	no	Gobiidae	Tigrigobius dilepsis	no	yes	1	4
E	2024-07-21	84	1.5	Clove	84_5	no	Gobiidae	Tigrigobius dilepsis	no	yes	1	2
E	2024-07-25	85	3.5	Clove	85_1	no	Gobiidae	Tigrigobius dilepsis	no	yes	3	4
E	2024-07-25	85	3.5	Clove	85_2	no	Gobiidae	Tigrigobius dilepsis	no	yes	3	4
P	2024-07-01	C11	2.6	Clove	C11_1	no	Gobiidae	Tigrigobius dilepsis	no	yes	1	4
E	2024-07-06	C15	2.3	Clove	C15_4	no	Gobiidae	Tigrigobius dilepsis	no	yes	2	2
E	2024-07-06	C15	2.3	Clove	C15_5	no	Gobiidae	Tigrigobius dilepsis	no	yes	1	2
C	2024-07-21	C28	3.0	Clove	C28_5	no	Gobiidae	Tigrigobius dilepsis	no	yes	1	4
C	2024-07-24	C29	2.0	Clove	C29_4	no	Gobiidae	Tigrigobius dilepsis	no	yes	1	4
C	2024-07-24	C30	5.1	Clove	C30_2	no	Gobiidae	Tigrigobius dilepsis	no	yes	1	4
E	2024-07-15	68	3.5	UVC	68_5	no	Gobiidae	Tigrigobius dilepsis	no	yes	1	4
E	2024-07-10	72	3.0	UVC	72_1	no	Gobiidae	Tigrigobius dilepsis	no	yes	1	4
E	2024-07-10	72	3.0	UVC	72_2	no	Gobiidae	Tigrigobius dilepsis	no	yes	1	4
E	2024-07-14	77	1.5	UVC	77_1	no	Gobiidae	Tigrigobius dilepsis	no	yes	1	3
E	2024-07-14	77	1.5	UVC	77_2	no	Gobiidae	Tigrigobius dilepsis	no	yes	1	3
E	2024-07-20	79	1.5	UVC	79_5	no	Gobiidae	Tigrigobius dilepsis	no	yes	1	5
E	2024-07-17	80	1.6	UVC	80_4	no	Gobiidae	Tigrigobius dilepsis	no	yes	2	3
E	2024-07-21	84	1.5	UVC	84_5	no	Gobiidae	Tigrigobius dilepsis	no	yes	1	2
E	2024-07-25	85	3.5	UVC	85_1	no	Gobiidae	Tigrigobius dilepsis	no	yes	1	4
P	2024-07-01	C11	2.6	UVC	C11_1	no	Gobiidae	Tigrigobius dilepsis	no	yes	1	4
E	2024-07-06	C15	2.3	UVC	C15_4	no	Gobiidae	Tigrigobius dilepsis	no	yes	1	2
C	2024-07-17	C23	3.1	UVC	C23_5	no	Gobiidae	Tigrigobius dilepsis	no	yes	1	4
C	2024-07-21	C28	3.0	UVC	C28_5	no	Gobiidae	Tigrigobius dilepsis	no	yes	1	4
C	2024-07-24	C29	2.0	UVC	C29_4	no	Gobiidae	Tigrigobius dilepsis	no	yes	1	4
C	2024-07-24	C30	5.1	UVC	C30_2	no	Gobiidae	Tigrigobius dilepsis	no	yes	1	4
C	2024-07-26	C32	3.0	UVC	C32_2	no	Gobiidae	Tigrigobius dilepsis	no	yes	1	4
C	2024-07-26	C32	3.0	UVC	C32_5	no	Gobiidae	Tigrigobius dilepsis	no	yes	1	4
E	2024-07-18	65	3.0	Clove	65_4	no	Gobiidae	Tigrigobius pallens	no	yes	2	4
P	2024-06-30	47	2.5	Clove	47_1	no	Gobiidae	Tigrigobius saucrus	no	yes	3	4
P	2024-06-30	47	2.5	Clove	47_3	no	Gobiidae	Tigrigobius saucrus	no	yes	1	4
E	2024-07-15	68	3.5	Clove	68_2	no	Gobiidae	Tigrigobius saucrus	no	yes	1	4
E	2024-07-15	68	3.5	Clove	68_4	no	Gobiidae	Tigrigobius saucrus	no	yes	2	4
E	2024-07-08	69	3.5	Clove	69_3	no	Gobiidae	Tigrigobius saucrus	no	yes	1	4
E	2024-07-10	72	3.0	Clove	72_4	no	Gobiidae	Tigrigobius saucrus	no	yes	1	4
E	2024-07-20	79	1.5	Clove	79_1	no	Gobiidae	Tigrigobius saucrus	no	yes	2	5
E	2024-07-11	83	2.7	Clove	83_1	no	Gobiidae	Tigrigobius saucrus	no	yes	1	4
E	2024-07-11	83	2.7	Clove	83_3	no	Gobiidae	Tigrigobius saucrus	no	yes	2	4
E	2024-07-12	91	3.4	Clove	91_1	no	Gobiidae	Tigrigobius saucrus	no	yes	1	3
C	2024-07-17	C23	3.1	Clove	C23_4	no	Gobiidae	Tigrigobius saucrus	no	yes	1	4
C	2024-07-17	C23	3.1	Clove	C23_5	no	Tripterygiidae	Tigrigobius saucrus	no	yes	1	4
C	2024-07-24	C29	2.0	Clove	C29_2	no	Gobiidae	Tigrigobius saucrus	no	yes	1	4
C	2024-07-24	C29	2.0	Clove	C29_3	no	Gobiidae	Tigrigobius saucrus	no	yes	1	4
E	2024-07-07	43	3.3	UVC	43_3	no	Gobiidae	Tigrigobius saucrus	no	yes	1	2
P	2024-06-30	47	2.5	UVC	47_1	no	Gobiidae	Tigrigobius saucrus	no	yes	3	4
P	2024-06-30	47	2.5	UVC	47_4	no	Gobiidae	Tigrigobius saucrus	no	yes	1	4
E	2024-07-15	68	3.5	UVC	68_2	no	Gobiidae	Tigrigobius saucrus	no	yes	2	4
E	2024-07-15	68	3.5	UVC	68_3	no	Gobiidae	Tigrigobius saucrus	no	yes	2	4
E	2024-07-15	68	3.5	UVC	68_4	no	Gobiidae	Tigrigobius saucrus	no	yes	2	4
E	2024-07-20	79	1.5	UVC	79_1	no	Gobiidae	Tigrigobius saucrus	no	yes	2	5
E	2024-07-17	80	1.6	UVC	80_2	no	Gobiidae	Tigrigobius saucrus	no	yes	1	3
E	2024-07-17	80	1.6	UVC	80_5	no	Tripterygiidae	Tigrigobius saucrus	no	yes	1	3
E	2024-07-11	83	2.7	UVC	83_3	no	Gobiidae	Tigrigobius saucrus	no	yes	3	4
C	2024-07-24	C30	5.1	UVC	C30_1	no	Gobiidae	Tigrigobius saucrus	no	yes	2	4
P	2024-07-04	18	2.9	Clove	18_2	no	Chaenopsidae	unknown	no	yes	1	3
P	2024-07-04	18	2.9	UVC	18_2	no	Chaenopsidae	unknown	no	yes	1	3
E	2024-07-11	83	2.7	UVC	83_2	no	Labrisomidae	unknown	larvae	yes	1	4
C	2024-07-21	C28	3.0	UVC	C28_3	no	Tripterygiidae	unknown	no	yes	1	4
