# Supplementary material for: Marine cleaning stations as hotspots for cryptobenthic reef fish
Source: Sci Rep. 2026 Apr 2;16:11120. doi: 10.1038/s41598-026-44074-7 (PMC13046782; doi:10.1038/s41598-026-44074-7)
Supplement: Supplementary file 3 — Supplementary Material 3 [file 41598_2026_44074_MOESM3_ESM.xls]

## Sheet: Sheet1
Treatment	Date	Station	Depth	Method	Quadrat	Family	Species	Juvenile	Abundance	HAS
E	2024-07-07	43	3.3	UVC	43_3	Chaenopsidae	Acanthemblemaria chaplini	no	1	2
E	2024-07-07	43	3.3	UVC	43_2	Gobiidae	Coryphopterus dicrus	no	1	2
E	2024-07-07	43	3.3	UVC	43_3	Labrisomidae	Malacoctenus triangulatus	no	2	2
E	2024-07-07	43	3.3	UVC	43_4	Labrisomidae	Malacoctenus triangulatus	no	2	2
E	2024-07-07	43	3.3	UVC	43_5	Labrisomidae	Malacoctenus triangulatus	no	1	2
E	2024-07-07	43	3.3	UVC	43_3	Gobiidae	Tigrigobius saucrus	no	1	2
E	2024-07-18	65	3.0	UVC	65_3	Chaenopsidae	Acanthemblemaria aspera	no	1	4
E	2024-07-18	65	3.0	UVC	65_5	Chaenopsidae	Acanthemblemaria aspera	no	1	4
E	2024-07-18	65	3.0	UVC	65_3	Gobiidae	Coryphopterus dicrus	no	1	4
E	2024-07-18	65	3.0	UVC	65_5	Gobiidae	Coryphopterus dicrus	yes	1	4
E	2024-07-18	65	3.0	UVC	65_1	Gobiidae	Coryphopterus glaucofraenum	no	1	4
E	2024-07-18	65	3.0	UVC	65_2	Gobiidae	Coryphopterus glaucofraenum	no	1	4
E	2024-07-18	65	3.0	UVC	65_1	Gobiidae	Coryphopterus personatus	no	5	4
E	2024-07-18	65	3.0	UVC	65_2	Gobiidae	Coryphopterus personatus	no	1	4
E	2024-07-18	65	3.0	UVC	65_3	Gobiidae	Coryphopterus tortugae	yes	1	4
E	2024-07-18	65	3.0	UVC	65_3	Gobiidae	Ctenogobius saepepallens	yes	1	4
E	2024-07-15	68	3.5	UVC	68_1	Gobiidae	Coryphopterus dicrus	no	2	4
E	2024-07-15	68	3.5	UVC	68_2	Gobiidae	Coryphopterus dicrus	no	1	4
E	2024-07-15	68	3.5	UVC	68_3	Gobiidae	Coryphopterus dicrus	yes	1	4
E	2024-07-15	68	3.5	UVC	68_4	Gobiidae	Coryphopterus dicrus	no	2	4
E	2024-07-15	68	3.5	UVC	68_1	Gobiidae	Coryphopterus personatus	no	4	4
E	2024-07-15	68	3.5	UVC	68_2	Gobiidae	Coryphopterus personatus	no	3	4
E	2024-07-15	68	3.5	UVC	68_3	Gobiidae	Coryphopterus personatus	no	5	4
E	2024-07-15	68	3.5	UVC	68_4	Gobiidae	Coryphopterus personatus	no	6	4
E	2024-07-15	68	3.5	UVC	68_5	Gobiidae	Coryphopterus personatus	no	9	4
E	2024-07-15	68	3.5	UVC	68_2	Labrisomidae	Malacoctenus triangulatus	no	1	4
E	2024-07-15	68	3.5	UVC	68_5	Gobiidae	Tigrigobius dilepsis	no	1	4
E	2024-07-15	68	3.5	UVC	68_2	Gobiidae	Tigrigobius saucrus	no	2	4
E	2024-07-15	68	3.5	UVC	68_3	Gobiidae	Tigrigobius saucrus	no	2	4
E	2024-07-15	68	3.5	UVC	68_4	Gobiidae	Tigrigobius saucrus	no	2	4
E	2024-07-08	69	3.5	UVC	69_1	Gobiidae	Coryphopterus dicrus	no	1	4
E	2024-07-08	69	3.5	UVC	69_4	Gobiidae	Coryphopterus personatus	no	6	4
E	2024-07-08	69	3.5	UVC	69_3	Labrisomidae	Malacoctenus triangulatus	no	1	4
E	2024-07-08	69	3.5	UVC	69_4	Labrisomidae	Malacoctenus triangulatus	no	1	4
E	2024-07-10	72	3.0	UVC	72_2	Chaenopsidae	Acanthemblemaria aspera	no	1	4
E	2024-07-10	72	3.0	UVC	72_2	Gobiidae	Coryphopterus dicrus	yes	1	4
E	2024-07-10	72	3.0	UVC	72_3	Gobiidae	Coryphopterus dicrus	yes	1	4
E	2024-07-10	72	3.0	UVC	72_4	Gobiidae	Coryphopterus personatus	no	1	4
E	2024-07-10	72	3.0	UVC	72_4	Gobiidae	Coryphopterus tortugae	no	2	4
E	2024-07-10	72	3.0	UVC	72_3	Gobiidae	Elacatinus lobeli	no	1	4
E	2024-07-10	72	3.0	UVC	72_5	Tripterygiidae	Enneanectes matador	no	2	4
E	2024-07-10	72	3.0	UVC	72_3	Chaenopsidae	Hemiemblemaria simula	no	1	4
E	2024-07-10	72	3.0	UVC	72_1	Gobiidae	Tigrigobius dilepsis	no	1	4
E	2024-07-10	72	3.0	UVC	72_2	Gobiidae	Tigrigobius dilepsis	no	1	4
E	2024-07-22	73	1.1	UVC	73_1	Gobiidae	Coryphopterus dicrus	no	2	2
E	2024-07-22	73	1.1	UVC	73_5	Gobiidae	Coryphopterus dicrus	yes	3	2
E	2024-07-22	73	1.1	UVC	73_5	Gobiidae	Coryphopterus dicrus	no	2	2
E	2024-07-22	73	1.1	UVC	73_5	Labrisomidae	Malacoctenus aurolineatus	no	1	2
E	2024-07-13	74	1.9	UVC	74_2	Chaenopsidae	Acanthemblemaria aspera	no	1	2
E	2024-07-13	74	1.9	UVC	74_4	Chaenopsidae	Acanthemblemaria aspera	no	1	2
E	2024-07-13	74	1.9	UVC	74_2	Gobiidae	Coryphopterus dicrus	no	2	2
E	2024-07-13	74	1.9	UVC	74_4	Gobiidae	Coryphopterus dicrus	no	1	2
E	2024-07-13	74	1.9	UVC	74_3	Tripterygiidae	Enneanectes matador	no	1	2
E	2024-07-13	74	1.9	UVC	74_4	Tripterygiidae	Enneanectes matador	no	1	2
E	2024-07-14	77	1.5	UVC	77_5	Chaenopsidae	Acanthemblemaria chaplini	no	1	3
E	2024-07-14	77	1.5	UVC	77_4	Chaenopsidae	Acanthemblemaria spinosa	no	1	3
E	2024-07-14	77	1.5	UVC	77_5	Chaenopsidae	Acanthemblemaria spinosa	no	1	3
E	2024-07-14	77	1.5	UVC	77_4	Tripterygiidae	Enneanectes jordani	no	1	3
E	2024-07-14	77	1.5	UVC	77_5	Tripterygiidae	Enneanectes jordani	no	1	3
E	2024-07-14	77	1.5	UVC	77_1	Tripterygiidae	Enneanectes matador	no	1	3
E	2024-07-14	77	1.5	UVC	77_5	Tripterygiidae	Enneanectes matador	no	2	3
E	2024-07-14	77	1.5	UVC	77_4	Tripterygiidae	Malacoctenus triangulatus	no	2	3
E	2024-07-14	77	1.5	UVC	77_1	Gobiidae	Tigrigobius dilepsis	no	1	3
E	2024-07-14	77	1.5	UVC	77_2	Gobiidae	Tigrigobius dilepsis	no	1	3
E	2024-07-20	79	1.5	UVC	79_3	Chaenopsidae	Acanthemblemaria spinosa	no	1	5
E	2024-07-20	79	1.5	UVC	79_1	Gobiidae	Coryphopterus dicrus	no	1	5
E	2024-07-20	79	1.5	UVC	79_5	Gobiidae	Elacatinus lobeli	no	1	5
E	2024-07-20	79	1.5	UVC	79_2	Tripterygiidae	Enneanectes matador	no	1	5
E	2024-07-20	79	1.5	UVC	79_5	Tripterygiidae	Enneanectes matador	no	2	5
E	2024-07-20	79	1.5	UVC	79_3	Labrisomidae	Malacoctenus aurolineatus	no	1	5
E	2024-07-20	79	1.5	UVC	79_3	Labrisomidae	Malacoctenus triangulatus	no	1	5
E	2024-07-20	79	1.5	UVC	79_5	Gobiidae	Tigrigobius dilepsis	no	1	5
E	2024-07-20	79	1.5	UVC	79_1	Gobiidae	Tigrigobius saucrus	no	2	5
E	2024-07-17	80	1.6	UVC	80_4	Chaenopsidae	Acanthemblemaria aspera	no	1	3
E	2024-07-17	80	1.6	UVC	80_3	Chaenopsidae	Acanthemblemaria spinosa	no	2	3
E	2024-07-17	80	1.6	UVC	80_3	Tripterygiidae	Enneanectes matador	no	1	3
E	2024-07-17	80	1.6	UVC	80_4	Tripterygiidae	Enneanectes matador	no	1	3
E	2024-07-17	80	1.6	UVC	80_1	Labrisomidae	Malacoctenus triangulatus	no	1	3
E	2024-07-17	80	1.6	UVC	80_4	Labrisomidae	Malacoctenus triangulatus	no	1	3
E	2024-07-17	80	1.6	UVC	80_5	Labrisomidae	Malacoctenus triangulatus	no	1	3
E	2024-07-17	80	1.6	UVC	80_4	Gobiidae	Tigrigobius dilepsis	no	2	3
E	2024-07-17	80	1.6	UVC	80_2	Gobiidae	Tigrigobius saucrus	no	1	3
E	2024-07-17	80	1.6	UVC	80_5	Tripterygiidae	Tigrigobius saucrus	no	1	3
C	2024-06-26	82	2.5	UVC	82_1	Gobiidae	Coryphopterus dicrus	no	1	3
C	2024-06-26	82	2.5	UVC	82_3	Grammatidae	Gramma loreto	no	2	3
C	2024-06-26	82	2.5	UVC	82_5	Grammatidae	Gramma loreto	no	1	3
C	2024-06-26	82	2.5	UVC	82_3	Gobiidae	Priolepsis hipoliti	no	1	3
E	2024-07-11	83	2.7	UVC	83_2	Gobiidae	Coryphopterus dicrus	no	1	4
E	2024-07-11	83	2.7	UVC	83_4	Gobiidae	Coryphopterus dicrus	no	5	4
E	2024-07-11	83	2.7	UVC	83_5	Gobiidae	Coryphopterus dicrus	no	1	4
E	2024-07-11	83	2.7	UVC	83_3	Gobiidae	Coryphopterus personatus	no	8	4
E	2024-07-11	83	2.7	UVC	83_4	Gobiidae	Coryphopterus personatus	no	8	4
E	2024-07-11	83	2.7	UVC	83_5	Gobiidae	Coryphopterus personatus	no	1	4
E	2024-07-11	83	2.7	UVC	83_1	Tripterygiidae	Enneanectes matador	no	1	4
E	2024-07-11	83	2.7	UVC	83_3	Gobiidae	Tigrigobius saucrus	no	3	4
E	2024-07-11	83	2.7	UVC	83_2	Labrisomidae	unknown	larvae	1	4
E	2024-07-21	84	1.5	UVC	84_3	Chaenopsidae	Acanthemblemaria chaplini	no	1	2
E	2024-07-21	84	1.5	UVC	84_1	Gobiidae	Coryphopterus dicrus	no	3	2
E	2024-07-21	84	1.5	UVC	84_2	Gobiidae	Coryphopterus dicrus	no	2	2
E	2024-07-21	84	1.5	UVC	84_3	Gobiidae	Coryphopterus dicrus	no	1	2
E	2024-07-21	84	1.5	UVC	84_4	Gobiidae	Coryphopterus dicrus	no	4	2
E	2024-07-21	84	1.5	UVC	84_4	Gobiidae	Coryphopterus dicrus	yes	1	2
E	2024-07-21	84	1.5	UVC	84_5	Gobiidae	Coryphopterus dicrus	no	5	2
E	2024-07-21	84	1.5	UVC	84_5	Gobiidae	Coryphopterus dicrus	yes	2	2
E	2024-07-21	84	1.5	UVC	84_5	Gobiidae	Ctenogobius saepepallens	yes	1	2
E	2024-07-21	84	1.5	UVC	84_5	Gobiidae	Tigrigobius dilepsis	no	1	2
E	2024-07-25	85	3.5	UVC	85_1	Chaenopsidae	Acanthemblemaria spinosa	no	1	4
E	2024-07-25	85	3.5	UVC	85_3	Chaenopsidae	Acanthemblemaria spinosa	no	1	4
E	2024-07-25	85	3.5	UVC	85_4	Chaenopsidae	Acanthemblemaria spinosa	no	1	4
E	2024-07-25	85	3.5	UVC	85_5	Gobiidae	Coryphopterus dicrus	no	1	4
E	2024-07-25	85	3.5	UVC	85_5	Gobiidae	Coryphopterus dicrus	yes	1	4
E	2024-07-25	85	3.5	UVC	85_2	Gobiidae	Coryphopterus personatus	no	5	4
E	2024-07-25	85	3.5	UVC	85_3	Gobiidae	Coryphopterus personatus	no	10	4
E	2024-07-25	85	3.5	UVC	85_1	Tripterygiidae	Enneanectes matador	no	1	4
E	2024-07-25	85	3.5	UVC	85_2	Tripterygiidae	Enneanectes matador	no	1	4
E	2024-07-25	85	3.5	UVC	85_3	Tripterygiidae	Enneanectes matador	no	2	4
E	2024-07-25	85	3.5	UVC	85_4	Grammatidae	Gramma loreto	no	1	4
E	2024-07-25	85	3.5	UVC	85_1	Labrisomidae	Malacoctenus aurolineatus	no	1	4
E	2024-07-25	85	3.5	UVC	85_3	Labrisomidae	Malacoctenus aurolineatus	no	1	4
E	2024-07-25	85	3.5	UVC	85_4	Labrisomidae	Malacoctenus triangulatus	no	1	4
E	2024-07-25	85	3.5	UVC	85_1	Gobiidae	Tigrigobius dilepsis	no	1	4
E	2024-07-12	91	3.4	UVC	91_3	Chaenopsidae	Acanthemblemaria paula	no	1	3
E	2024-07-12	91	3.4	UVC	91_2	Gobiidae	Coryphopterus dicrus	no	1	3
E	2024-07-12	91	3.4	UVC	91_1	Gobiidae	Coryphopterus personatus	no	10	3
E	2024-07-12	91	3.4	UVC	91_4	Gobiidae	Coryphopterus personatus	no	5	3
E	2024-07-12	91	3.4	UVC	91_4	Labrisomidae	Malacoctenus triangulatus	no	1	3
E	2024-07-26	99	1.2	UVC	99_3	Chaenopsidae	Acanthemblemaria paula	no	1	2
E	2024-07-26	99	1.2	UVC	99_1	Gobiidae	Coryphopterus dicrus	no	1	2
E	2024-07-26	99	1.2	UVC	99_2	Gobiidae	Coryphopterus dicrus	no	1	2
E	2024-07-26	99	1.2	UVC	99_5	Gobiidae	Coryphopterus dicrus	no	1	2
E	2024-07-26	99	1.2	UVC	99_4	Gobiidae	Coryphopterus tortugae	no	1	2
E	2024-07-26	99	1.2	UVC	99_2	Tripterygiidae	Enneanectes matador	no	3	2
E	2024-07-26	99	1.2	UVC	99_3	Tripterygiidae	Enneanectes matador	no	1	2
E	2024-07-26	99	1.2	UVC	99_4	Tripterygiidae	Enneanectes matador	no	1	2
E	2024-07-26	99	1.2	UVC	99_2	Gobiidae	Ginsburgellus novemlineatus	no	1	2
E	2024-06-30	C10	4.2	UVC	C10_3	Chaenopsidae	Acanthemblemaria chaplini	no	1	4
E	2024-06-30	C10	4.2	UVC	C10_2	Gobiidae	Coryphopterus dicrus	no	1	4
E	2024-06-30	C10	4.2	UVC	C10_5	Gobiidae	Coryphopterus glaucofraenum	no	1	4
E	2024-06-30	C10	4.2	UVC	C10_2	Gobiidae	Ctenogobius saepepallens	no	2	4
E	2024-07-03	C13	5.7	UVC	C13_1	Chaenopsidae	Acanthemblemaria aspera	no	1	3
E	2024-07-03	C13	5.7	UVC	C13_4	Gobiidae	Coryphopterus eidolori	no	1	3
E	2024-07-03	C13	5.7	UVC	C13_1	Gobiidae	Coryphopterus personatus	no	10	3
E	2024-07-03	C13	5.7	UVC	C13_2	Gobiidae	Coryphopterus personatus	no	30	3
E	2024-07-03	C13	5.7	UVC	C13_3	Gobiidae	Coryphopterus personatus	no	2	3
E	2024-07-03	C13	5.7	UVC	C13_5	Gobiidae	Coryphopterus personatus	no	2	3
E	2024-07-03	C13	5.7	UVC	C13_2	Gobiidae	Coryphopterus thrix	no	2	3
E	2024-07-03	C13	5.7	UVC	C13_3	Gobiidae	Lythrypnus minimus	no	1	3
E	2024-07-03	C13	5.7	UVC	C13_4	Gobiidae	Priolepsis hipoliti	no	1	3
C	2024-07-05	C14	3	UVC	C14_3	Chaenopsidae	Acanthemblemaria aspera	no	1	2
C	2024-07-05	C14	3	UVC	C14_4	Chaenopsidae	Acanthemblemaria aspera	no	1	2
C	2024-07-05	C14	3	UVC	C14_5	Gobiidae	Coryphopterus dicrus	no	2	2
E	2024-07-06	C15	2.3	UVC	C15_2	Gobiidae	Coryphopterus dicrus	no	2	2
E	2024-07-06	C15	2.3	UVC	C15_3	Gobiidae	Coryphopterus dicrus	no	2	2
E	2024-07-06	C15	2.3	UVC	C15_4	Gobiidae	Coryphopterus dicrus	no	1	2
E	2024-07-06	C15	2.3	UVC	C15_5	Gobiidae	Coryphopterus dicrus	no	2	2
E	2024-07-06	C15	2.3	UVC	C15_5	Gobiidae	Coryphopterus personatus	no	2	2
E	2024-07-06	C15	2.3	UVC	C15_1	Gobiidae	Coryphopterus thrix	no	2	2
E	2024-07-06	C15	2.3	UVC	C15_5	Gobiidae	Ctenogobius saepepallens	yes	2	2
E	2024-07-06	C15	2.3	UVC	C15_4	Gobiidae	Tigrigobius dilepsis	no	1	2
C	2024-07-08	C16	4.2	UVC	C16_5	Chaenopsidae	Acanthemblemaria paula	no	1	2
C	2024-07-08	C16	4.2	UVC	C16_5	Gobiidae	Coryphopterus dicrus	no	1	2
C	2024-07-08	C16	4.2	UVC	C16_1	Gobiidae	Ctenogobius saepepallens	yes	1	2
C	2024-07-08	C16	4.2	UVC	C16_4	Gobiidae	Ctenogobius saepepallens	no	1	2
C	2024-07-10	C17	1.7	UVC	C17_5	Chaenopsidae	Acanthemblemaria paula	no	1	2
C	2024-07-10	C17	1.7	UVC	C17_2	Labrisomidae	Malacoctenus triangulatus	no	1	2
C	2024-07-10	C17	1.7	UVC	C17_3	Labrisomidae	Malacoctenus triangulatus	no	1	2
C	2024-07-11	C18	1.3	UVC	C18_1	Tripterygiidae	Enneanectes matador	no	1	3
C	2024-07-11	C18	1.3	UVC	C18_2	Labrisomidae	Malacoctenus triangulatus	no	1	3
C	2024-07-12	C19	2.2	UVC	C19_2	Chaenopsidae	Acanthemblemaria paula	no	1	2
C	2024-07-12	C19	2.2	UVC	C19_5	Chaenopsidae	Acanthemblemaria paula	no	1	2
C	2024-07-12	C19	2.2	UVC	C19_3	Gobiidae	Coryphopterus dicrus	no	1	2
E	2024-06-27	C2	2.8	UVC	C2_1	Chaenopsidae	Acanthemblemaria aspera	no	3	3
E	2024-06-27	C2	2.8	UVC	C2_3	Chaenopsidae	Acanthemblemaria aspera	no	1	3
E	2024-06-27	C2	2.8	UVC	C2_1	Gobiidae	Coryphopterus dicrus	no	1	3
E	2024-06-27	C2	2.8	UVC	C2_2	Gobiidae	Coryphopterus dicrus	no	1	3
E	2024-06-27	C2	2.8	UVC	C2_3	Gobiidae	Coryphopterus dicrus	no	1	3
E	2024-06-27	C2	2.8	UVC	C2_4	Gobiidae	Coryphopterus dicrus	no	3	3
E	2024-06-27	C2	2.8	UVC	C2_2	Gobiidae	Coryphopterus hyalinus	no	1	3
E	2024-06-27	C2	2.8	UVC	C2_3	Gobiidae	Coryphopterus hyalinus	no	1	3
E	2024-06-27	C2	2.8	UVC	C2_5	Labrisomidae	Malacoctenus triangulatus	no	2	3
C	2024-07-13	C20	2	UVC	C20_1	Chaenopsidae	Acanthemblemaria paula	no	1	2
C	2024-07-13	C20	2	UVC	C20_2	Chaenopsidae	Acanthemblemaria paula	no	1	2
C	2024-07-13	C20	2	UVC	C20_2	Gobiidae	Coryphopterus dicrus	no	3	2
C	2024-07-13	C20	2	UVC	C20_3	Gobiidae	Coryphopterus dicrus	no	2	2
C	2024-07-13	C20	2	UVC	C20_4	Tripterygiidae	Enneanectes matador	no	1	2
C	2024-07-14	C21	1.4	UVC	C21_1	Chaenopsidae	Acanthemblemaria aspera	no	1	2
C	2024-07-14	C21	1.4	UVC	C21_1	Labrisomidae	Malacoctenus aurolineatus	no	1	2
C	2024-07-14	C21	1.4	UVC	C21_1	Labrisomidae	Malacoctenus triangulatus	no	1	2
C	2024-07-15	C22	7.0	UVC	C22_2	Chaenopsidae	Acanthemblemaria paula	no	1	1
C	2024-07-15	C22	7.0	UVC	C22_3	Gobiidae	Coryphopterus eidolon	no	1	1
C	2024-07-15	C22	7.0	UVC	C22_3	Gobiidae	Coryphopterus hyalinus	no	2	1
C	2024-07-15	C22	7.0	UVC	C22_3	Gobiidae	Ctenogobius saepepallens	yes	1	1
C	2024-07-15	C22	7.0	UVC	C22_4	Gobiidae	Ctenogobius saepepallens	yes	1	1
C	2024-07-17	C23	3.1	UVC	C23_2	Chaenopsidae	Acanthemblemaria aspera	no	1	4
C	2024-07-17	C23	3.1	UVC	C23_3	Chaenopsidae	Acanthemblemaria aspera	no	1	4
C	2024-07-17	C23	3.1	UVC	C23_5	Chaenopsidae	Acanthemblemaria aspera	no	1	4
C	2024-07-17	C23	3.1	UVC	C23_3	Chaenopsidae	Acanthemblemaria chaplini	no	1	4
C	2024-07-17	C23	3.1	UVC	C23_1	Chaenopsidae	Acanthemblemaria paula	no	1	4
C	2024-07-17	C23	3.1	UVC	C23_2	Chaenopsidae	Acanthemblemaria paula	no	1	4
C	2024-07-17	C23	3.1	UVC	C23_4	Chaenopsidae	Acanthemblemaria paula	no	1	4
C	2024-07-17	C23	3.1	UVC	C23_4	Chaenopsidae	Acanthemblemaria paula	no	1	4
C	2024-07-17	C23	3.1	UVC	C23_5	Chaenopsidae	Acanthemblemaria paula	no	1	4
C	2024-07-17	C23	3.1	UVC	C23_4	Gobiidae	Coryphopterus dicrus	no	1	4
C	2024-07-17	C23	3.1	UVC	C23_2	Gobiidae	Coryphopterus personatus	no	1	4
C	2024-07-17	C23	3.1	UVC	C23_2	Labrisomidae	Malacoctenus triangulatus	no	1	4
C	2024-07-17	C23	3.1	UVC	C23_4	Gobiidae	Priolepsis hipoliti	no	1	4
C	2024-07-17	C23	3.1	UVC	C23_5	Gobiidae	Tigrigobius dilepsis	no	1	4
C	2024-07-19	C25	3.0	UVC	C25_3	Chaenopsidae	Acanthemblemaria paula	no	1	2
C	2024-07-19	C25	3.0	UVC	C25_5	Chaenopsidae	Acanthemblemaria paula	no	2	2
C	2024-07-19	C25	3.0	UVC	C25_3	Labrisomidae	Malacoctenus aurolineatus	no	1	2
C	2024-07-19	C26	2.1	UVC	C26_5	Chaenopsidae	Acanthemblemaria paula	no	1	2
C	2024-07-19	C26	2.1	UVC	C26_1	Gobiidae	Coryphopterus dicrus	yes	1	2
C	2024-07-19	C26	2.1	UVC	C26_5	Gobiidae	Coryphopterus dicrus	yes	1	2
C	2024-07-19	C26	2.1	UVC	C26_4	Gobiidae	Coryphopterus tortugae	no	1	2
C	2024-07-19	C26	2.1	UVC	C26_3	Labrisomidae	Malacoctenus aurolineatus	no	1	2
C	2024-07-20	C27	3.9	UVC	C27_1	Gobiidae	Coryphopterus dicrus	no	1	1
C	2024-07-20	C27	3.9	UVC	C27_2	Gobiidae	Coryphopterus dicrus	yes	1	1
C	2024-07-20	C27	3.9	UVC	C27_4	Gobiidae	Coryphopterus dicrus	no	1	1
C	2024-07-20	C27	3.9	UVC	C27_5	Gobiidae	Ctenogobius saepepallens	no	1	1
C	2024-07-21	C28	3.0	UVC	C28_1	Chaenopsidae	Acanthemblemaria spinosa	no	1	4
C	2024-07-21	C28	3.0	UVC	C28_2	Chaenopsidae	Acanthemblemaria spinosa	no	3	4
C	2024-07-21	C28	3.0	UVC	C28_4	Gobiidae	Coryphopterus personatus	no	3	4
C	2024-07-21	C28	3.0	UVC	C28_5	Gobiidae	Coryphopterus personatus	no	15	4
C	2024-07-21	C28	3.0	UVC	C28_4	Gobiidae	Lythrypnus minimus	no	1	4
C	2024-07-21	C28	3.0	UVC	C28_5	Gobiidae	Tigrigobius dilepsis	no	1	4
C	2024-07-21	C28	3.0	UVC	C28_3	Tripterygiidae	unknown	no	1	4
C	2024-07-24	C29	2.0	UVC	C29_2	Chaenopsidae	Acanthemblemaria spinosa	no	1	4
C	2024-07-24	C29	2.0	UVC	C29_1	Gobiidae	Coryphopterus dicrus	no	1	4
C	2024-07-24	C29	2.0	UVC	C29_1	Gobiidae	Coryphopterus personatus	no	1	4
C	2024-07-24	C29	2.0	UVC	C29_4	Gobiidae	Coryphopterus personatus	no	1	4
C	2024-07-24	C29	2.0	UVC	C29_2	Grammatidae	Gramma loreto	no	3	4
C	2024-07-24	C29	2.0	UVC	C29_4	Grammatidae	Gramma loreto	no	1	4
C	2024-07-24	C29	2.0	UVC	C29_4	Gobiidae	Tigrigobius dilepsis	no	1	4
C	2024-07-24	C30	5.1	UVC	C30_1	Gobiidae	Coryphopterus dicrus	yes	1	4
C	2024-07-24	C30	5.1	UVC	C30_3	Gobiidae	Coryphopterus eidolon	no	1	4
C	2024-07-24	C30	5.1	UVC	C30_1	Gobiidae	Coryphopterus personatus	no	8	4
C	2024-07-24	C30	5.1	UVC	C30_2	Gobiidae	Tigrigobius dilepsis	no	1	4
C	2024-07-24	C30	5.1	UVC	C30_1	Gobiidae	Tigrigobius saucrus	no	2	4
C	2024-07-25	C31	5.0	UVC	C31_5	Gobiidae	Coryphopterus eidolon	yes	1	4
C	2024-07-25	C31	5.0	UVC	C31_1	Gobiidae	Coryphopterus personatus	no	15	4
C	2024-07-25	C31	5.0	UVC	C31_2	Gobiidae	Coryphopterus personatus	no	9	4
C	2024-07-25	C31	5.0	UVC	C31_4	Gobiidae	Coryphopterus personatus	no	4	4
C	2024-07-25	C31	5.0	UVC	C31_3	Chaenopsidae	Hemiemblemaria simula	no	1	4
C	2024-07-26	C32	3.0	UVC	C32_4	Chaenopsidae	Acanthemblemaria spinosa	no	1	4
C	2024-07-26	C32	3.0	UVC	C32_5	Gobiidae	Coryphopterus hyalinus	no	2	4
C	2024-07-26	C32	3.0	UVC	C32_4	Tripterygiidae	Enneanectes jordani	no	1	4
C	2024-07-26	C32	3.0	UVC	C32_5	Tripterygiidae	Enneanectes matador	no	1	4
C	2024-07-26	C32	3.0	UVC	C32_4	Grammatidae	Gramma loreto	no	1	4
C	2024-07-26	C32	3.0	UVC	C32_2	Gobiidae	Tigrigobius dilepsis	no	1	4
C	2024-07-26	C32	3.0	UVC	C32_5	Gobiidae	Tigrigobius dilepsis	no	1	4
E	2024-07-03	C6	3.2	UVC	C6_5	Gobiidae	Acanthemblemaria spinosa	no	1	3
E	2024-07-03	C6	3.2	UVC	C6_3	Gobiidae	Coryphopterus dicrus	no	3	3
E	2024-07-03	C6	3.2	UVC	C6_3	Gobiidae	Coryphopterus hyalinus	no	8	3
E	2024-07-03	C6	3.2	UVC	C6_2	Gobiidae	Coryphopterus personatus	no	3	3
E	2024-07-03	C6	3.2	UVC	C6_4	Gobiidae	Coryphopterus personatus	no	10	3
E	2024-07-03	C6	3.2	UVC	C6_4	Gobiidae	Coryphopterus tortugae	no	1	3
E	2024-07-03	C6	3.2	UVC	C6_4	Gobiidae	Ctenogobius saepepallens	no	1	3
E	2024-06-28	C7	3.5	UVC	C7_4	Gobiidae	Coryphopterus glaucofraenum	no	2	3
E	2024-06-28	C7	3.5	UVC	C7_1	Chaenopsidae	Acanthemblemaria spinosa	no	2	3
E	2024-06-28	C7	3.5	UVC	C7_1	Gobiidae	Coryphopterus glaucofraenum	no	1	3
E	2024-06-28	C7	3.5	UVC	C7_2	Gobiidae	Coryphopterus glaucofraenum	no	2	3
E	2024-06-28	C7	3.5	UVC	C7_5	Gobiidae	Coryphopterus glaucofraenum	no	2	3
E	2024-06-28	C7	3.5	UVC	C7_2	Labrisomidae	Malacoctenus triangulatus	no	1	3
C	2024-06-29	C8	3.8	UVC	C8_4	Chaenopsidae	Acanthemblemaria paula	no	2	3
C	2024-06-29	C9	4.8	UVC	C9_1	Chaenopsidae	Acanthemblemaria paula	no	1	4
C	2024-06-29	C9	4.8	UVC	C9_4	Gobiidae	Coryphopterus hyalinus	no	1	4
C	2024-07-07	P13	2.2	UVC	P13_3	Chaenopsidae	Acanthemblemaria chaplini	no	1	1
C	2024-07-07	P13	2.2	UVC	P13_3	Gobiidae	Coryphopterus dicrus	no	3	1
C	2024-07-07	P13	2.2	UVC	P13_4	Gobiidae	Coryphopterus dicrus	no	1	1
