# Supplementary material for: Marine cleaning stations as hotspots for cryptobenthic reef fish
Source: Sci Rep. 2026 Apr 2;16:11120. doi: 10.1038/s41598-026-44074-7 (PMC13046782; doi:10.1038/s41598-026-44074-7)
Supplement: Supplementary file 5 — Supplementary Material 5 [file 41598_2026_44074_MOESM5_ESM.xlsx]

## Sheet: Sheet1
Treatment	Date	Station	Depth	UVC	Clove	HAS	DiversityClove	richnessClove	DiversityUVC	richnessUVC
E	2024-07-07	43	3.3	8	14	2	1.973	8	1.24245	4
E	2024-07-18	65	3.0	14	10	4	1.60944	5	1.74807	6
E	2024-07-15	68	3.5	41	27	4	1.61705	6	1.43276	5
E	2024-07-08	69	3.5	9	3	4	0.636514	2	1.03972	3
E	2024-07-10	72	3.0	12	23	4	1.95619	8	2.02533	8
E	2024-07-22	73	1.1	8	5	2	1.05492	3	0.562335	2
E	2024-07-13	74	1.9	7	3	2	0.636514	2	1.09861	3
E	2024-07-14	77	1.5	12	19	3	1.88916	7	1.74807	6
E	2024-07-20	79	1.5	11	12	5	1.83437	7	2.04319	8
E	2024-07-17	80	1.6	12	11	3	1.49418	5	1.69574	6
C	2024-06-26	82	2.5	5	5	3	1.33218	4	1.03972	3
E	2024-07-11	83	2.7	29	23	4	1.58109	5	1.46482	5
E	2024-07-21	84	1.5	21	25	2	0.600166	3	0.940448	4
E	2024-07-25	85	3.5	29	23	4	1.99135	8	1.99135	8
E	2024-07-12	91	3.4	18	8	3	1.90615	7	1.33218	4
E	2024-07-26	99	1.2	11	11	2	1.60944	6	1.46482	5
E	2024-06-30	C10	4.2	5	9	4	1.32966	4	1.38629	4
E	2024-07-03	C13	5.7	50	45	3	1.74807	7	1.58109	6
C	2024-07-05	C14	3.0	4	2	2	0	1	0.636514	2
E	2024-07-06	C15	2.3	14	23	2	1.68005	7	1.38629	5
C	2024-07-08	C16	4.2	4	6	2	0.867563	3	1.03972	3
C	2024-07-10	C17	1.7	3	4	2	0.636514	2	0.636514	2
C	2024-07-11	C18	1.3	2	5	3	1.03972	3	0.693147	2
C	2024-07-12	C19	2.2	3	4	2	1.03972	3	0.636514	2
E	2024-06-27	C2	2.8	14	15	3	1.27985	4	1.27303	4
C	2024-07-13	C20	2.0	8	7	2	1.33218	4	1.05492	3
C	2024-07-14	C21	1.4	3	3	2	1.09861	3	1.09861	3
C	2024-07-15	C22	7.0	6	4	1	1.38629	4	1.33218	4
C	2024-07-17	C23	3.1	14	11	4	1.69574	6	1.82884	8
C	2024-07-19	C25	3.0	4	5	2	0.693147	2	0.636514	2
C	2024-07-19	C26	2.1	5	4	2	1.38629	4	1.33218	4
C	2024-07-20	C27	3.9	4	5	1	0.950271	3	0.562335	2
C	2024-07-21	C28	3.0	25	8	4	1.33218	4	1.54983	5
C	2024-07-24	C29	2.0	9	14	4	2.01981	8	1.54983	5
C	2024-07-24	C30	5.1	13	6	4	1.09861	3	1.60944	5
C	2024-07-25	C31	5.0	30	13	4	1.33218	4	0.950271	3
C	2024-07-26	C32	3.0	8	7	4	1.32966	4	1.74787	6
E	2024-07-03	C6	3.2	27	26	3	1.83437	7	1.74787	6
E	2024-06-28	C7	3.5	10	3	3	0.636514	2	0.867563	3
C	2024-06-29	C8	3.8	2	2	3	0	1	0	1
C	2024-06-29	C9	4.8	2	3	4	1.09861	2	0.693147	2
C	2024-07-07	P13	2.2	5	7	1	1.09861	3	0.636514	2
