# Supplementary material for: Marine cleaning stations as hotspots for cryptobenthic reef fish
Source: Sci Rep. 2026 Apr 2;16:11120. doi: 10.1038/s41598-026-44074-7 (PMC13046782; doi:10.1038/s41598-026-44074-7)
Supplement: Supplementary file 6 — Supplementary Material 6 [file 41598_2026_44074_MOESM6_ESM.xls]

## Sheet: Sheet1
Treatment	Date	Station	Depth	Family	Species	Juvenile	Cryptobenthic	Abundance	HAS
C	2024-07-22	1	2.0	0	0	0	0	0	2
C	2024-07-22	2	2.5	Chaenopsidae	Acanthemblemaria spinosa	no	yes	8	2
C	2024-07-22	2	2.5	Labridae	Thalassoma bifasciatum	yes	no	8	2
C	2024-07-22	2	2.5	Pomacentridae	Stegastes planifrons	yes	no	1	2
C	2024-07-22	3	5.0	Pomacentridae	Stegastes planifrons	yes	no	1	3
C	2024-07-22	4	5.5	Gobiidae	Coryphopterus personatus	no	yes	15	3
C	2024-07-22	4	5.5	Pomacentridae	Stegastes planifrons	yes	no	1	3
C	2024-07-22	5	2.3	0	0	0	0	0	4
C	2024-07-22	6	4.2	Gobiidae	Coryphopterus personatus	no	yes	10	3
C	2024-07-22	6	4.2	Scaridae	Scarus taeniopterus	yes	no	1	3
C	2024-07-22	6	4.2	Pomacentridae	Stegastes planifrons	yes	no	1	3
C	2024-07-22	7	3.6	Chaenopsidae	Acanthemblemaria spinosa	no	yes	5	4
C	2024-07-22	8	5.0	Chaenopsidae	Emblemariopsis leptocirris	no	yes	1	3
C	2024-07-22	9	4.0	Gobiidae	Coryphopterus personatus	no	yes	10	3
C	2024-07-22	10	5.3	Pomacentridae	Stegastes planifrons	yes	no	1	4
C	2024-07-22	11	2.8	Gobiidae	Tigrigobius dilepsis	no	yes	1	3
C	2024-07-22	12	2.5	Labridae	Thalassoma bifasciatum	yes	no	2	4
C	2024-07-22	12	2.5	Chaenopsidae	Acanthemblemaria spinosa	no	yes	2	4
C	2024-07-22	13	2.0	Chaenopsidae	Acanthemblemaria spinosa	no	yes	3	3
C	2024-07-22	13	2.0	Labrisomidae	Malacoctenus triangulatus	no	yes	1	3
C	2024-07-22	13	2.0	Pomacentridae	Stegastes diencaeus	yes	no	1	3
C	2024-07-22	14	1.0	Labridae	Thalassoma bifasciatum	yes	no	1	2
E	2024-07-27	15	5.0	Gobiidae	Elacatinus lobeli	no	yes	1	4
E	2024-07-27	15	5.0	Gobiidae	Coryphopterus personatus	no	yes	20	4
E	2024-07-27	15	5.0	Gobiidae	Ginsburgellus novemlineatus	no	yes	1	4
E	2024-07-27	16	3.9	Gobiidae	Elacatinus lobeli	no	yes	1	4
E	2024-07-27	16	3.9	Gobiidae	Coryphopterus personatus	no	yes	20	4
E	2024-07-27	16	3.9	Pomacentridae	Stegastes planifrons	yes	no	2	4
E	2024-07-27	16	3.9	Labridae	Thalassoma bifasciatum	yes	no	4	4
E	2024-07-27	16	3.9	Scaridae	Scarus taeniopterus	yes	no	4	4
E	2024-07-27	16	3.9	Gobiidae	Tigrigobius saucrus	no	yes	3	4
E	2024-07-27	16	3.9	Chaenopsidae	Acanthemblemaria spinosa	no	yes	3	4
E	2024-07-27	17	3.8	Gobiidae	Elacatinus lobeli	no	yes	1	3
E	2024-07-27	17	3.8	Gobiidae	Coryphopterus hyalinus	no	yes	2	3
E	2024-07-27	17	3.8	Tripterygiidae	Enneanectes matador	no	yes	3	3
E	2024-07-27	17	3.8	Pomacentridae	Stegastes xanthurus	no	yes	1	3
E	2024-07-27	17	3.8	Chaenopsidae	Acanthemblemaria spinosa	no	yes	1	3
E	2024-07-27	17	3.8	Gobiidae	Tigrigobius dilepsis	no	yes	1	3
E	2024-07-27	18	3.3	Gobiidae	Elacatinus lobeli	no	yes	1	3
E	2024-07-27	18	3.3	Gobiidae	Tigrigobius saucrus	no	yes	1	3
E	2024-07-27	19	4.0	Gobiidae	Coryphopterus personatus	no	yes	10	3
E	2024-07-27	19	4.0	Gobiidae	Elacatinus lobeli	no	yes	1	3
E	2024-07-27	19	4.0	Gobiidae	Tigrigobius saucrus	no	yes	2	3
E	2024-07-27	19	4.0	Gobiidae	Coryphopterus eidolon	no	yes	1	3
E	2024-07-27	20	3.7	Gobiidae	Elacatinus lobeli	no	yes	1	4
E	2024-07-27	20	3.7	Gobiidae	Coryphopterus personatus	no	yes	20	4
E	2024-07-27	20	3.7	Gobiidae	Tigrigobius saucrus	no	yes	2	4
E	2024-07-27	20	3.7	Gobiidae	Coryphopterus hyalinus	no	yes	2	4
E	2024-07-27	20	3.7	Grammatidae	Gramma loreto	no	yes	1	4
E	2024-07-27	21	4.0	Gobiidae	Elacatinus lobeli	no	yes	1	3
E	2024-07-27	21	4.0	Gobiidae	Coryphopterus personatus	no	yes	30	3
E	2024-07-27	21	4.0	Labridae	Thalassoma bifasciatum	yes	no	5	3
E	2024-07-27	21	4.0	Pomacentridae	Stegastes planifrons	yes	no	1	3
E	2024-07-27	21	4.0	Chaenopsidae	Acanthemblemaria spinosa	no	yes	2	3
E	2024-07-27	22	3.4	Gobiidae	Elacatinus lobeli	no	yes	1	3
E	2024-07-27	23	2.2	Gobiidae	Elacatinus lobeli	no	yes	1	2
E	2024-07-27	23	2.2	Chaenopsidae	Emblemariopsis leptocirris	no	yes	2	2
E	2024-07-27	23	2.2	Tripterygiidae	Enneanectes matador	no	yes	1	2
E	2024-07-27	24	3.5	Labridae	Thalassoma bifasciatum	no	yes	3	3
E	2024-07-27	24	3.5	Pomacentridae	Stegastes diencaeus	yes	no	2	3
E	2024-07-27	24	3.5	Labrisomidae	Malacoctenus triangulatus	no	yes	1	3
E	2024-07-27	24	3.5	Tripterygiidae	Enneanectes matador	no	yes	2	3
E	2024-07-27	25	2.7	Tripterygiidae	Enneanectes matador	no	yes	2	3
E	2024-07-27	25	2.7	Chaenopsidae	Emblemariopsis leptocirris	no	yes	2	3
E	2024-07-27	25	2.7	Gobiidae	Elacatinus lobeli	no	yes	2	3
E	2024-07-27	25	2.7	Chaenopsidae	Emblemariopsis leptocirris	yes	yes	1	3
E	2024-07-27	25	2.7	Gobiidae	Tigrigobius dilepsis	no	yes	1	3
E	2024-07-27	25	2.7	Chaenopsidae	Acanthemblemaria spinosa	no	yes	1	3
E	2024-07-27	26	2.7	Gobiidae	Elacatinus lobeli	no	yes	1	4
E	2024-07-27	26	2.7	Chaenopsidae	Hemiemblemaria simula	no	yes	1	4
E	2024-07-27	26	2.7	Grammatidae	Gramma loreto	no	yes	1	4
E	2024-07-27	26	2.7	Labrisomidae	Malacoctenus triangulatus	no	yes	1	4
E	2024-07-27	26	2.7	Chaenopsidae	Acanthemblemaria spinosa	no	yes	5	4
E	2024-07-27	26	2.7	Tripterygiidae	Enneanectes matador	no	yes	2	4
E	2024-07-27	27	4.4	Gobiidae	Elacatinus lobeli	no	yes	1	4
E	2024-07-27	27	4.4	Gobiidae	Coryphopterus hyalinus	no	yes	1	4
E	2024-07-27	27	4.4	Gobiidae	Coryphopterus personatus	no	yes	10	4
E	2024-07-27	27	4.4	Chaenopsidae	Acanthemblemaria spinosa	no	yes	1	4
E	2024-07-27	27	4.4	Gobiidae	Tigrigobius dilepsis	no	yes	1	4
E	2024-07-27	28	5.3	Gobiidae	Elacatinus lobeli	no	yes	2	3
E	2024-07-27	28	5.3	Grammatidae	Gramma loreto	no	yes	2	3
E	2024-07-27	28	5.3	Gobiidae	Coryphopterus hyalinus	no	yes	2	3
E	2024-07-27	28	5.3	Labrisomidae	Malacoctenus triangulatus	no	yes	1	3
