# Supplementary material for: Marine cleaning stations as hotspots for cryptobenthic reef fish
Source: Sci Rep. 2026 Apr 2;16:11120. doi: 10.1038/s41598-026-44074-7 (PMC13046782; doi:10.1038/s41598-026-44074-7)
Supplement: Supplementary file 7 — Supplementary Material 7 [file 41598_2026_44074_MOESM7_ESM.xlsx]

## Sheet: Sheet1
ID	Treatment	Date	Station	Depth	Method	Quadrat	Coral Head	Family	Species	Juvenile	Cryptobenthic	Abundance	HAS	Feedingstrategie
1	C	2024-07-15	C22	7.0	UVC	C22_Coral	yes	0	0	0	unknown	0	1	n.a.
6	E	2024-07-03	C13	5.7	Clove	C13_1	no	Blenniidae	Entomacrodus nigricans	no	yes	1	3	omnivore
7	C	2024-06-26	82	2.5	Clove	82_1	no	Chaenopsidae	Acanthemblemaria aspera	no	yes	1	3	benthivore
8	E	2024-06-27	C2	2.8	Clove	C2_1	no	Chaenopsidae	Acanthemblemaria aspera	no	yes	2	3	benthivore
9	E	2024-06-27	C2	2.8	Clove	C2_2	no	Chaenopsidae	Acanthemblemaria aspera	no	yes	1	3	benthivore
10	E	2024-06-27	C2	2.8	Clove	C2_4	no	Chaenopsidae	Acanthemblemaria aspera	no	yes	1	3	benthivore
11	E	2024-06-28	C7	3.5	Clove	C7_1	no	Chaenopsidae	Acanthemblemaria spinosa	no	yes	1	3	benthivore
12	C	2024-06-29	C8	3.8	Clove	C8_4	no	Chaenopsidae	Acanthemblemaria paula	no	yes	2	3	benthivore
13	E	2024-06-30	C10	4.2	Clove	C10_3	no	Chaenopsidae	Acanthemblemaria chaplini	no	yes	1	4	benthivore
14	E	2024-06-30	C10	4.2	Clove	C10_3	no	Chaenopsidae	Acanthemblemaria chaplini	no	yes	2	4	benthivore
15	P	2024-06-30	47	2.5	Clove	47_1	no	Chaenopsidae	Acanthemblemaria spinosa	no	yes	1	4	benthivore
16	P	2024-06-30	47	2.5	Clove	47_4	no	Chaenopsidae	Acanthemblemaria paula	no	yes	1	4	benthivore
17	P	2024-06-30	47	2.5	Clove	47_5	no	Chaenopsidae	Acanthemblemaria paula	no	yes	1	4	benthivore
18	P	2024-06-30	47	2.5	Clove	47_5	no	Chaenopsidae	Emblemariopsis leptocirris	no	yes	1	4	carnivore
19	P	2024-07-04	11	1.5	Clove	11_1	no	Chaenopsidae	Acanthemblemaria spinosa	yes	yes	2	3	benthivore
20	P	2024-07-04	18	2.9	Clove	18_2	no	Chaenopsidae	unknown	no	yes	1	3	benthivore
21	P	2024-07-04	18	2.9	Clove	18_4	no	Chaenopsidae	Acanthemblemaria aspera	no	yes	1	3	benthivore
22	C	2024-07-05	C14	3	Clove	C14_3	no	Chaenopsidae	Acanthemblemaria aspera	no	yes	1	2	benthivore
23	C	2024-07-05	C14	3	Clove	C14_4	no	Chaenopsidae	Acanthemblemaria aspera	no	yes	1	2	benthivore
24	C	2024-07-07	P13	2.2	Clove	P13_3	no	Chaenopsidae	Acanthemblemaria chaplini	no	yes	1	1	benthivore
25	E	2024-07-07	43	3.3	Clove	43_2	no	Chaenopsidae	Acanthemblemaria paula	no	yes	1	2	benthivore
26	E	2024-07-07	43	3.3	Clove	43_3	no	Chaenopsidae	Acanthemblemaria aspera	no	yes	1	2	benthivore
27	E	2024-07-07	43	3.3	Clove	43_3	no	Chaenopsidae	Acanthemblemaria chaplini	no	yes	1	2	benthivore
28	C	2024-07-08	C16	4.2	Clove	C16_1	no	Chaenopsidae	Acanthemblemaria aspera	no	yes	1	2	benthivore
29	C	2024-07-10	C17	1.7	Clove	C17_5	no	Chaenopsidae	Acanthemblemaria paula	no	yes	1	2	benthivore
30	E	2024-07-10	72	3.0	Clove	72_2	no	Chaenopsidae	Acanthemblemaria aspera	no	yes	1	4	benthivore
31	E	2024-07-10	72	3.0	Clove	72_3	no	Chaenopsidae	Hemiemblemaria simula	no	yes	1	4	carnivore
32	C	2024-07-11	C18	1.3	Clove	C18_4	no	Chaenopsidae	Acanthemblemaria paula	no	yes	1	3	benthivore
33	C	2024-07-12	C19	2.2	Clove	C19_2	no	Chaenopsidae	Acanthemblemaria paula	no	yes	1	2	benthivore
34	C	2024-07-12	C19	2.2	Clove	C19_5	no	Chaenopsidae	Acanthemblemaria paula	no	yes	1	2	benthivore
35	E	2024-07-12	91	3.4	Clove	91_3	no	Chaenopsidae	Acanthemblemaria paula	no	yes	1	3	benthivore
36	E	2024-07-12	91	3.4	Clove	91_4	no	Chaenopsidae	Acanthemblemaria spinosa	no	yes	1	3	benthivore
37	E	2024-07-13	74	1.9	Clove	74_2	no	Chaenopsidae	Acanthemblemaria aspera	no	yes	1	2	benthivore
38	C	2024-07-13	C20	2	Clove	C20_1	no	Chaenopsidae	Acanthemblemaria aspera	no	yes	1	2	benthivore
39	C	2024-07-13	C20	2	Clove	C20_2	no	Chaenopsidae	Acanthemblemaria paula	no	yes	2	2	benthivore
40	E	2024-07-14	77	1.5	Clove	77_5	no	Chaenopsidae	Acanthemblemaria chaplini	no	yes	1	3	benthivore
41	C	2024-07-14	C21	1.4	Clove	C21_1	no	Chaenopsidae	Acanthemblemaria aspera	no	yes	1	2	benthivore
42	C	2024-07-15	C22	7.0	Clove	C22_2	no	Chaenopsidae	Acanthemblemaria paula	no	yes	1	1	benthivore
43	E	2024-07-15	68	3.5	Clove	68_5	no	Chaenopsidae	Emblemariopsis pricei	no	yes	1	4	carnivore
44	E	2024-07-17	80	1.6	Clove	80_3	no	Chaenopsidae	Acanthemblemaria spinosa	no	yes	3	3	benthivore
45	E	2024-07-17	80	1.6	Clove	80_4	no	Chaenopsidae	Acanthemblemaria aspera	no	yes	2	3	benthivore
46	E	2024-07-17	80	1.6	Clove	80_5	no	Chaenopsidae	Acanthemblemaria aspera	no	yes	1	3	benthivore
47	C	2024-07-17	C23	3.1	Clove	C23_1	no	Chaenopsidae	Acanthemblemaria paula	no	yes	1	4	benthivore
48	C	2024-07-17	C23	3.1	Clove	C23_2	no	Chaenopsidae	Acanthemblemaria aspera	no	yes	2	4	benthivore
49	C	2024-07-17	C23	3.1	Clove	C23_3	no	Chaenopsidae	Acanthemblemaria aspera	no	yes	1	4	benthivore
50	C	2024-07-17	C23	3.1	Clove	C23_3	no	Chaenopsidae	Acanthemblemaria chaplini	no	yes	1	4	benthivore
51	C	2024-07-17	C23	3.1	Clove	C23_5	no	Chaenopsidae	Acanthemblemaria paula	no	yes	1	4	benthivore
52	C	2024-07-17	C23	3.1	Clove	C23_5	no	Chaenopsidae	Acanthemblemaria aspera	no	yes	1	4	benthivore
53	E	2024-07-18	65	3.0	Clove	65_3	no	Chaenopsidae	Acanthemblemaria aspera	no	yes	1	4	benthivore
54	C	2024-07-19	C25	3.0	Clove	C25_3	no	Chaenopsidae	Acanthemblemaria paula	no	yes	1	2	benthivore
55	C	2024-07-19	C25	3.0	Clove	C25_5	no	Chaenopsidae	Acanthemblemaria paula	no	yes	2	2	benthivore
56	C	2024-07-19	C26	2.1	Clove	C26_5	no	Chaenopsidae	Acanthemblemaria paula	no	yes	1	2	benthivore
57	C	2024-07-21	C28	3.0	Clove	C28_1	no	Chaenopsidae	Acanthemblemaria spinosa	no	yes	1	4	benthivore
58	C	2024-07-21	C28	3.0	Clove	C28_2	no	Chaenopsidae	Acanthemblemaria spinosa	no	yes	3	4	benthivore
59	C	2024-07-24	C29	2.0	Clove	C29_2	no	Chaenopsidae	Acanthemblemaria spinosa	no	yes	1	4	benthivore
60	C	2024-07-24	C29	2.0	Clove	C29_3	no	Chaenopsidae	Emblemariopsis pricei	no	yes	1	4	carnivore
61	C	2024-07-24	C30	5.1	Clove	C30_3	no	Chaenopsidae	Acanthemblemaria chaplini	no	yes	1	4	benthivore
62	E	2024-07-25	85	3.5	Clove	85_1	no	Chaenopsidae	Acanthemblemaria spinosa	no	yes	1	4	benthivore
63	E	2024-07-25	85	3.5	Clove	85_3	no	Chaenopsidae	Acanthemblemaria spinosa	no	yes	1	4	benthivore
64	E	2024-07-25	85	3.5	Clove	85_4	no	Chaenopsidae	Acanthemblemaria spinosa	no	yes	1	4	benthivore
65	C	2024-07-25	C31	5.0	Clove	C31_3	no	Chaenopsidae	Hemiemblemaria simula	no	yes	1	4	carnivore
66	E	2024-07-26	99	1.2	Clove	99_3	no	Chaenopsidae	Acanthemblemaria paula	no	yes	1	2	benthivore
67	C	2024-07-26	C32	3.0	Clove	C32_4	no	Chaenopsidae	Acanthemblemaria spinosa	no	yes	1	4	benthivore
68	C	2024-06-29	C9	4.8	Clove	C9_1	no	Chaenopsidae	Acanthemblemaria paula	no	yes	1	4	benthivore
69	P	2024-06-30	47	2.5	Clove	47_3	no	Chaenopsidae	Acanthemblemaria paula	no	yes	2	4	benthivore
70	E	2024-07-14	77	1.5	Cove	77_4	no	Chaenopsidae	Acanthemblemaria spinosa	no	yes	2	3	benthivore
71	E	2024-06-27	C2	2.8	UVC	C2_1	no	Chaenopsidae	Acanthemblemaria aspera	no	yes	3	3	benthivore
72	E	2024-06-27	C2	2.8	UVC	C2_3	no	Chaenopsidae	Acanthemblemaria aspera	no	yes	1	3	benthivore
73	E	2024-06-28	C7	3.5	UVC	C7_Coral	yes	Chaenopsidae	Acanthemblemaria spinosa	no	yes	1	3	benthivore
74	E	2024-06-28	C7	3.5	UVC	C7_1	no	Chaenopsidae	Acanthemblemaria spinosa	no	yes	2	3	benthivore
75	C	2024-06-29	C8	3.8	UVC	C8_4	no	Chaenopsidae	Acanthemblemaria paula	no	yes	2	3	benthivore
76	C	2024-06-29	C9	4.8	UVC	C9_1	no	Chaenopsidae	Acanthemblemaria paula	no	yes	1	4	benthivore
77	E	2024-06-30	C10	4.2	UVC	C10_3	no	Chaenopsidae	Acanthemblemaria chaplini	no	yes	1	4	benthivore
78	P	2024-06-30	47	2.5	UVC	47_Coral	yes	Chaenopsidae	Acanthemblemaria spinosa	no	yes	1	4	benthivore
79	P	2024-06-30	47	2.5	UVC	47_1	no	Chaenopsidae	Acanthemblemaria spinosa	no	yes	3	4	benthivore
80	P	2024-06-30	47	2.5	UVC	47_3	no	Chaenopsidae	Acanthemblemaria paula	no	yes	1	4	benthivore
81	P	2024-06-30	47	2.5	UVC	47_4	no	Chaenopsidae	Acanthemblemaria aspera	no	yes	1	4	benthivore
82	P	2024-06-30	47	2.5	UVC	47_5	no	Chaenopsidae	Acanthemblemaria paula	no	yes	1	4	benthivore
83	P	2024-07-01	C11	2.6	UVC	C11_Coral	yes	Chaenopsidae	Acanthemblemaria spinosa	no	yes	1	4	benthivore
84	E	2024-07-03	C6	3.2	UVC	C6_Coral	yes	Chaenopsidae	Acanthemblemaria spinosa	no	yes	1	3	benthivore
85	E	2024-07-03	C13	5.7	UVC	C13_1	no	Chaenopsidae	Acanthemblemaria aspera	no	yes	1	3	benthivore
86	P	2024-07-04	11	1.5	UVC	11_Coral	yes	Chaenopsidae	Acanthemblemaria spinosa	no	yes	3	3	benthivore
87	P	2024-07-04	11	1.5	UVC	11_1	no	Chaenopsidae	Acanthemblemaria spinosa	no	yes	2	3	benthivore
88	P	2024-07-04	18	2.9	UVC	18_Coral	yes	Chaenopsidae	Acanthemblemaria spinosa	no	yes	8	3	benthivore
89	P	2024-07-04	18	2.9	UVC	18_2	no	Chaenopsidae	unknown	no	yes	1	3	benthivore
90	C	2024-07-05	C14	3	UVC	C14_3	no	Chaenopsidae	Acanthemblemaria aspera	no	yes	1	2	benthivore
91	C	2024-07-05	C14	3	UVC	C14_4	no	Chaenopsidae	Acanthemblemaria aspera	no	yes	1	2	benthivore
92	E	2024-07-06	C15	2.3	UVC	C15_Coral	yes	Chaenopsidae	Acanthemblemaria spinosa	no	yes	1	2	benthivore
93	C	2024-07-07	P13	2.2	UVC	P13_3	no	Chaenopsidae	Acanthemblemaria chaplini	no	yes	1	1	benthivore
94	E	2024-07-07	43	3.3	UVC	43_Coral	yes	Chaenopsidae	Emblemariopsis pricei	no	yes	1	2	carnivore
95	E	2024-07-07	43	3.3	UVC	43_3	no	Chaenopsidae	Acanthemblemaria chaplini	no	yes	1	2	benthivore
96	E	2024-07-08	69	3.5	UVC	69_Coral	yes	Chaenopsidae	Acanthemblemaria spinosa	no	yes	2	4	benthivore
97	C	2024-07-08	C16	4.2	UVC	C16_5	no	Chaenopsidae	Acanthemblemaria paula	no	yes	1	2	benthivore
98	C	2024-07-10	C17	1.7	UVC	C17_5	no	Chaenopsidae	Acanthemblemaria paula	no	yes	1	2	benthivore
99	E	2024-07-10	72	3.0	UVC	72_Coral	yes	Chaenopsidae	Acanthemblemaria aspera	no	yes	1	4	benthivore
100	E	2024-07-10	72	3.0	UVC	72_2	no	Chaenopsidae	Acanthemblemaria aspera	no	yes	1	4	benthivore
101	E	2024-07-10	72	3.0	UVC	72_3	no	Chaenopsidae	Hemiemblemaria simula	no	yes	1	4	carnivore
102	E	2024-07-11	83	2.7	UVC	83_Coral	yes	Chaenopsidae	Acanthemblemaria spinosa	no	yes	4	4	benthivore
103	C	2024-07-12	C19	2.2	UVC	C19_2	no	Chaenopsidae	Acanthemblemaria paula	no	yes	1	2	benthivore
104	C	2024-07-12	C19	2.2	UVC	C19_5	no	Chaenopsidae	Acanthemblemaria paula	no	yes	1	2	benthivore
105	E	2024-07-12	91	3.4	UVC	91_3	no	Chaenopsidae	Acanthemblemaria paula	no	yes	1	3	benthivore
106	E	2024-07-13	74	1.9	UVC	74_2	no	Chaenopsidae	Acanthemblemaria aspera	no	yes	1	2	benthivore
107	E	2024-07-13	74	1.9	UVC	74_4	no	Chaenopsidae	Acanthemblemaria aspera	no	yes	1	2	benthivore
108	C	2024-07-13	C20	2	UVC	C20_1	no	Chaenopsidae	Acanthemblemaria paula	no	yes	1	2	benthivore
109	C	2024-07-13	C20	2	UVC	C20_2	no	Chaenopsidae	Acanthemblemaria paula	no	yes	1	2	benthivore
110	E	2024-07-14	77	1.5	UVC	77_Coral	yes	Chaenopsidae	Acanthemblemaria spinosa	no	yes	1	3	benthivore
111	E	2024-07-14	77	1.5	UVC	77_4	no	Chaenopsidae	Acanthemblemaria spinosa	no	yes	1	3	benthivore
112	E	2024-07-14	77	1.5	UVC	77_5	no	Chaenopsidae	Acanthemblemaria spinosa	no	yes	1	3	benthivore
113	E	2024-07-14	77	1.5	UVC	77_5	no	Chaenopsidae	Acanthemblemaria chaplini	no	yes	1	3	benthivore
114	C	2024-07-14	C21	1.4	UVC	C21_1	no	Chaenopsidae	Acanthemblemaria aspera	no	yes	1	2	benthivore
115	C	2024-07-15	C22	7.0	UVC	C22_2	no	Chaenopsidae	Acanthemblemaria paula	no	yes	1	1	benthivore
116	E	2024-07-17	80	1.6	UVC	80_Clove	yes	Chaenopsidae	Acanthemblemaria spinosa	no	yes	3	3	benthivore
117	E	2024-07-17	80	1.6	UVC	80_3	no	Chaenopsidae	Acanthemblemaria spinosa	no	yes	2	3	benthivore
118	E	2024-07-17	80	1.6	UVC	80_4	no	Chaenopsidae	Acanthemblemaria aspera	no	yes	1	3	benthivore
119	C	2024-07-17	C23	3.1	UVC	C23_Coral	yes	Chaenopsidae	Acanthemblemaria spinosa	no	yes	5	4	benthivore
120	C	2024-07-17	C23	3.1	UVC	C23_1	no	Chaenopsidae	Acanthemblemaria paula	no	yes	1	4	benthivore
121	C	2024-07-17	C23	3.1	UVC	C23_2	no	Chaenopsidae	Acanthemblemaria paula	no	yes	1	4	benthivore
122	C	2024-07-17	C23	3.1	UVC	C23_2	no	Chaenopsidae	Acanthemblemaria aspera	no	yes	1	4	benthivore
123	C	2024-07-17	C23	3.1	UVC	C23_3	no	Chaenopsidae	Acanthemblemaria aspera	no	yes	1	4	benthivore
124	C	2024-07-17	C23	3.1	UVC	C23_3	no	Chaenopsidae	Acanthemblemaria chaplini	no	yes	1	4	benthivore
125	C	2024-07-17	C23	3.1	UVC	C23_4	no	Chaenopsidae	Acanthemblemaria paula	no	yes	1	4	benthivore
126	C	2024-07-17	C23	3.1	UVC	C23_4	no	Chaenopsidae	Acanthemblemaria paula	no	yes	1	4	benthivore
127	C	2024-07-17	C23	3.1	UVC	C23_5	no	Chaenopsidae	Acanthemblemaria paula	no	yes	1	4	benthivore
128	C	2024-07-17	C23	3.1	UVC	C23_5	no	Chaenopsidae	Acanthemblemaria aspera	no	yes	1	4	benthivore
129	E	2024-07-18	65	3.0	UVC	65_Coral	yes	Chaenopsidae	Emblemariopsis sp.	no	yes	1	4	carnivore
130	E	2024-07-18	65	3.0	UVC	65_3	no	Chaenopsidae	Acanthemblemaria aspera	no	yes	1	4	benthivore
131	E	2024-07-18	65	3.0	UVC	65_5	no	Chaenopsidae	Acanthemblemaria aspera	no	yes	1	4	benthivore
132	C	2024-07-19	C25	3.0	UVC	C25_3	no	Chaenopsidae	Acanthemblemaria paula	no	yes	1	2	benthivore
133	C	2024-07-19	C25	3.0	UVC	C25_5	no	Chaenopsidae	Acanthemblemaria paula	no	yes	2	2	benthivore
134	C	2024-07-19	C26	2.1	UVC	C26_5	no	Chaenopsidae	Acanthemblemaria paula	no	yes	1	2	benthivore
135	E	2024-07-20	79	1.5	UVC	79_3	no	Chaenopsidae	Acanthemblemaria spinosa	no	yes	1	5	benthivore
136	E	2024-07-21	84	1.5	UVC	84_3	no	Chaenopsidae	Acanthemblemaria chaplini	no	yes	1	2	benthivore
137	C	2024-07-21	C28	3.0	UVC	C28_Coral	yes	Chaenopsidae	Acanthemblemaria spinosa	no	yes	2	4	benthivore
138	C	2024-07-21	C28	3.0	UVC	C28_1	no	Chaenopsidae	Acanthemblemaria spinosa	no	yes	1	4	benthivore
139	C	2024-07-21	C28	3.0	UVC	C28_2	no	Chaenopsidae	Acanthemblemaria spinosa	no	yes	3	4	benthivore
140	C	2024-07-24	C29	2.0	UVC	C29_Coral	yes	Chaenopsidae	Acanthemblemaria spinosa	no	yes	3	4	benthivore
141	C	2024-07-24	C29	2.0	UVC	C29_2	no	Chaenopsidae	Acanthemblemaria spinosa	no	yes	1	4	benthivore
142	E	2024-07-25	85	3.5	UVC	85_1	no	Chaenopsidae	Acanthemblemaria spinosa	no	yes	1	4	benthivore
143	E	2024-07-25	85	3.5	UVC	85_3	no	Chaenopsidae	Acanthemblemaria spinosa	no	yes	1	4	benthivore
144	E	2024-07-25	85	3.5	UVC	85_4	no	Chaenopsidae	Acanthemblemaria spinosa	no	yes	1	4	benthivore
145	C	2024-07-25	C31	5.0	UVC	C31_3	no	Chaenopsidae	Hemiemblemaria simula	no	yes	1	4	carnivore
146	E	2024-07-26	99	1.2	UVC	99_3	no	Chaenopsidae	Acanthemblemaria paula	no	yes	1	2	benthivore
147	C	2024-07-26	C32	3.0	UVC	C32_4	no	Chaenopsidae	Acanthemblemaria spinosa	no	yes	1	4	benthivore
148	E	2024-06-27	C2	2.8	Clove	C2_2	no	Gobiidae	Coryphopterus hyalinus	no	yes	1	3	planktivore
149	E	2024-06-27	C2	2.8	Clove	C2_2	no	Gobiidae	Coryphopterus dicrus	no	yes	1	3	detritivore
150	E	2024-06-27	C2	2.8	Clove	C2_3	no	Gobiidae	Coryphopterus dicrus	no	yes	2	3	detritivore
151	E	2024-06-27	C2	2.8	Clove	C2_3	no	Gobiidae	Coryphopterus hyalinus	no	yes	1	3	planktivore
152	E	2024-06-27	C2	2.8	Clove	C2_4	no	Gobiidae	Coryphopterus dicrus	no	yes	2	3	detritivore
153	E	2024-06-28	C7	3.5	Clove	C7_5	no	Gobiidae	Coryphopterus glaucofraenum	no	yes	1	3	omnivore
154	C	2024-06-29	C9	4.8	Clove	C9_4	no	Gobiidae	Coryphopterus hyalinus	no	yes	1	4	planktivore
155	C	2024-06-29	C9	4.8	Clove	C9_4	no	Pomacentridae	Stegastes xanthurus	yes	yes	1	4	omnivore
156	E	2024-06-30	C10	4.2	Clove	C10_2	no	Gobiidae	Coryphopterus dicrus	no	yes	1	4	detritivore
157	E	2024-06-30	C10	4.2	Clove	C10_3	no	Gobiidae	Ctenogobius saepepallens	no	yes	2	4	carnivore
158	E	2024-06-30	C10	4.2	Clove	C10_3	no	Gobiidae	Coryphopterus dicrus	no	yes	2	4	detritivore
159	E	2024-06-30	C10	4.2	Clove	C10_5	no	Gobiidae	Coryphopterus glaucofraenum	no	yes	1	4	omnivore
160	P	2024-06-30	47	2.5	Clove	47_1	no	Gobiidae	Tigrigobius saucrus	no	yes	3	4	omnivore
161	P	2024-06-30	47	2.5	Clove	47_3	no	Gobiidae	Tigrigobius saucrus	no	yes	1	4	omnivore
162	P	2024-07-01	C11	2.6	Clove	C11_1	no	Gobiidae	Tigrigobius dilepsis	no	yes	1	4	carnivore
163	P	2024-07-01	C11	2.6	Clove	C11_5	no	Gobiidae	Coryphopterus hyalinus	no	yes	1	4	planktivore
164	P	2024-07-01	C11	2.6	Clove	C11_5	no	Gobiidae	Coryphopterus dicrus	no	yes	1	4	detritivore
165	P	2024-07-01	C11	2.6	Clove	C11_5	no	Gobiidae	Coryphopterus hyalinus	no	yes	2	4	planktivore
166	P	2024-07-01	C12	2.8	Clove	12_2	no	Gobiidae	Coryphopterus tortugae	no	yes	1	4	detritivore
167	P	2024-07-01	C12	2.8	Clove	12_3	no	Gobiidae	Coryphopterus hyalinus	no	yes	1	4	planktivore
168	P	2024-07-01	C12	2.8	Clove	12_3	no	Gobiidae	Coryphopterus tortugae	no	yes	1	4	detritivore
169	P	2024-07-01	C12	2.8	Clove	12_4	no	Gobiidae	Coryphopterus pricei	no	yes	1	4	omnivore
170	P	2024-07-01	C12	2.8	Clove	12_4	no	Gobiidae	Coryphopterus hyalinus	no	yes	1	4	planktivore
171	P	2024-07-01	C12	2.8	Clove	12_4	no	Gobiidae	Coryphopterus kuna	no	yes	1	4	detritivore
172	P	2024-07-01	C12	2.8	Clove	12_5	no	Gobiidae	Coryphopterus glaucofraenum	no	yes	2	4	omnivore
173	E	2024-07-03	C6	3.2	Clove	C6_3	no	Gobiidae	Coryphopterus hyalinus	no	yes	6	3	planktivore
174	E	2024-07-03	C6	3.2	Clove	C6_3	no	Gobiidae	Coryphopterus dicrus	no	yes	1	3	detritivore
175	E	2024-07-03	C6	3.2	Clove	C6_4	no	Gobiidae	Ctenogobius saepepallens	no	yes	1	3	carnivore
176	E	2024-07-03	C6	3.2	Clove	C6_4	no	Gobiidae	Coryphopterus tortugae	no	yes	1	3	detritivore
177	E	2024-07-03	C6	3.2	Clove	C6_4	no	Gobiidae	Coryphopterus dicrus	no	yes	1	3	detritivore
178	E	2024-07-03	C6	3.2	Clove	C6_4	no	Gobiidae	Coryphopterus personatus	no	yes	10	3	planktivore
179	E	2024-07-03	C6	3.2	Clove	C6_5	no	Gobiidae	Coryphopterus personatus	no	yes	1	3	planktivore
180	E	2024-07-03	C13	5.7	Clove	C13_1	no	Gobiidae	Coryphopterus personatus	no	yes	1	3	planktivore
181	E	2024-07-03	C13	5.7	Clove	C13_2	no	Gobiidae	Coryphopterus thrix	no	yes	2	3	detritivore
182	E	2024-07-03	C13	5.7	Clove	C13_2	no	Gobiidae	Coryphopterus personatus	no	yes	30	3	planktivore
183	E	2024-07-03	C13	5.7	Clove	C13_3	no	Gobiidae	Lythrypnus minimus	no	yes	1	3	carnivore
184	E	2024-07-03	C13	5.7	Clove	C13_3	no	Gobiidae	Coryphopterus personatus	no	yes	2	3	planktivore
185	E	2024-07-03	C13	5.7	Clove	C13_4	no	Gobiidae	Coryphopterus eidolon	no	yes	1	3	detritivore
186	E	2024-07-03	C13	5.7	Clove	C13_5	no	Gobiidae	Coryphopterus personatus	no	yes	5	3	planktivore
187	P	2024-07-04	11	1.5	Clove	11_3	no	Gobiidae	Coryphopterus personatus	no	yes	1	3	planktivore
188	P	2024-07-04	11	1.5	Clove	11_3	no	Gobiidae	Coryphopterus dicrus	no	yes	1	3	detritivore
189	P	2024-07-04	11	1.5	Clove	11_4	no	Gobiidae	Coryphopterus dicrus	no	yes	1	3	detritivore
190	P	2024-07-04	18	2.9	Clove	18_1	no	Gobiidae	Coryphopterus personatus	no	yes	3	3	planktivore
191	P	2024-07-04	18	2.9	Clove	18_1	no	Gobiidae	Coryphopterus thrix	no	yes	2	3	detritivore
192	P	2024-07-04	18	2.9	Clove	18_2	no	Gobiidae	Coryphopterus personatus	no	yes	1	3	planktivore
193	P	2024-07-04	18	2.9	Clove	18_3	no	Gobiidae	Coryphopterus personatus	no	yes	5	3	planktivore
194	P	2024-07-04	18	2.9	Clove	18_3	no	Gobiidae	Coryphopterus glaucofraenum	no	yes	1	3	omnivore
195	P	2024-07-04	18	2.9	Clove	18_4	no	Gobiidae	Coryphopterus thrix	no	yes	1	3	detritivore
196	E	2024-07-06	C15	2.3	Clove	C15_1	no	Gobiidae	Coryphopterus tortugae	no	yes	2	2	detritivore
197	E	2024-07-06	C15	2.3	Clove	C15_1	no	Gobiidae	Ctenogobius saepepallens	no	yes	1	2	carnivore
198	E	2024-07-06	C15	2.3	Clove	C15_1	no	Gobiidae	Coryphopterus dicrus	no	yes	1	2	detritivore
199	E	2024-07-06	C15	2.3	Clove	C15_1	no	Gobiidae	Ctenogobius saepepallens	yes	yes	3	2	carnivore
200	E	2024-07-06	C15	2.3	Clove	C15_2	no	Gobiidae	Coryphopterus dicrus	no	yes	1	2	detritivore
201	E	2024-07-06	C15	2.3	Clove	C15_2	no	Gobiidae	Ctenogobius saepepallens	no	yes	2	2	carnivore
202	E	2024-07-06	C15	2.3	Clove	C15_3	no	Gobiidae	Coryphopterus dicrus	no	yes	1	2	detritivore
203	E	2024-07-06	C15	2.3	Clove	C15_3	no	Gobiidae	Ctenogobius saepepallens	no	yes	2	2	carnivore
204	E	2024-07-06	C15	2.3	Clove	C15_4	no	Gobiidae	Tigrigobius dilepsis	no	yes	2	2	carnivore
205	E	2024-07-06	C15	2.3	Clove	C15_4	no	Gobiidae	Coryphopterus dicrus	no	yes	1	2	detritivore
206	E	2024-07-06	C15	2.3	Clove	C15_5	no	Gobiidae	Ctenogobius saepepallens	yes	yes	3	2	carnivore
207	E	2024-07-06	C15	2.3	Clove	C15_5	no	Gobiidae	Tigrigobius dilepsis	no	yes	1	2	carnivore
208	E	2024-07-06	C15	2.3	Clove	C15_5	no	Gobiidae	Coryphopterus dicrus	no	yes	1	2	detritivore
209	E	2024-07-06	C15	2.3	Clove	C15_5	no	Gobiidae	Coryphopterus personatus	no	yes	2	2	planktivore
210	C	2024-07-07	P13	2.2	Clove	P13_3	no	Gobiidae	Coryphopterus dicrus	no	yes	5	1	detritivore
211	E	2024-07-07	43	3.3	Clove	43_1	no	Gobiidae	Ctenogobius saepepallens	yes	yes	1	2	carnivore
212	E	2024-07-07	43	3.3	Clove	43_2	no	Gobiidae	Coryphopterus thrix	no	yes	1	2	detritivore
213	E	2024-07-07	43	3.3	Clove	43_2	no	Gobiidae	Coryphopterus dicrus	no	yes	1	2	detritivore
214	E	2024-07-08	69	3.5	Clove	69_3	no	Gobiidae	Tigrigobius saucrus	no	yes	1	4	omnivore
215	C	2024-07-08	C16	4.2	Clove	C16_1	no	Gobiidae	Ctenogobius saepepallens	yes	yes	1	2	carnivore
216	C	2024-07-08	C16	4.2	Clove	C16_3	no	Gobiidae	Coryphopterus personatus	no	yes	1	2	planktivore
217	C	2024-07-08	C16	4.2	Clove	C16_3	no	Gobiidae	Ctenogobius saepepallens	no	yes	1	2	carnivore
218	C	2024-07-08	C16	4.2	Clove	C16_4	no	Gobiidae	Ctenogobius saepepallens	yes	yes	1	2	carnivore
219	C	2024-07-08	C16	4.2	Clove	C16_4	no	Gobiidae	Ctenogobius saepepallens	no	yes	1	2	carnivore
220	E	2024-07-10	72	3.0	Clove	72_1	no	Gobiidae	Coryphopterus tortugae	no	yes	1	4	detritivore
221	E	2024-07-10	72	3.0	Clove	72_1	no	Gobiidae	Tigrigobius dilepsis	no	yes	1	4	carnivore
222	E	2024-07-10	72	3.0	Clove	72_2	no	Gobiidae	Coryphopterus dicrus	no	yes	1	4	detritivore
223	E	2024-07-10	72	3.0	Clove	72_3	no	Gobiidae	Tigrigobius dilepsis	no	yes	1	4	carnivore
224	E	2024-07-10	72	3.0	Clove	72_4	no	Gobiidae	Tigrigobius dilepsis	no	yes	1	4	carnivore
225	E	2024-07-10	72	3.0	Clove	72_4	no	Gobiidae	Tigrigobius saucrus	no	yes	1	4	omnivore
226	E	2024-07-10	72	3.0	Clove	72_4	no	Gobiidae	Coryphopterus tortugae	no	yes	2	4	detritivore
227	E	2024-07-10	72	3.0	Clove	72_4	no	Gobiidae	Coryphopterus dicrus	no	yes	1	4	detritivore
228	E	2024-07-10	72	3.0	Clove	72_5	no	Gobiidae	Tigrigobius dilepsis	no	yes	3	4	carnivore
229	C	2024-07-11	C18	1.3	Clove	C18_5	no	Gobiidae	Coryphopterus dicrus	no	yes	1	3	detritivore
230	E	2024-07-11	83	2.7	Clove	83_1	no	Gobiidae	Tigrigobius saucrus	no	yes	1	4	omnivore
231	E	2024-07-11	83	2.7	Clove	83_3	no	Gobiidae	Tigrigobius saucrus	no	yes	2	4	omnivore
232	E	2024-07-11	83	2.7	Clove	83_3	no	Gobiidae	Tigrigobius dilepsis	no	yes	1	4	carnivore
233	E	2024-07-11	83	2.7	Clove	83_3	no	Gobiidae	Coryphopterus personatus	no	yes	5	4	planktivore
234	E	2024-07-11	83	2.7	Clove	83_4	no	Gobiidae	Coryphopterus dicrus	no	yes	4	4	detritivore
235	E	2024-07-11	83	2.7	Clove	83_4	no	Gobiidae	Coryphopterus personatus	no	yes	5	4	planktivore
236	E	2024-07-11	83	2.7	Clove	83_5	no	Gobiidae	Coryphopterus dicrus	no	yes	3	4	detritivore
237	C	2024-07-12	C19	2.2	Clove	C19_3	no	Gobiidae	Coryphopterus dicrus	no	yes	1	2	detritivore
238	E	2024-07-12	91	3.4	Clove	91_1	no	Gobiidae	Tigrigobius saucrus	no	yes	1	3	omnivore
239	E	2024-07-12	91	3.4	Clove	91_1	no	Gobiidae	Coryphopterus personatus	no	yes	1	3	planktivore
240	E	2024-07-12	91	3.4	Clove	91_1	no	Gobiidae	Coryphopterus dicrus	no	yes	1	3	detritivore
241	E	2024-07-12	91	3.4	Clove	91_4	no	Gobiidae	Coryphopterus personatus	no	yes	1	3	planktivore
242	E	2024-07-13	74	1.9	Clove	74_2	no	Gobiidae	Coryphopterus dicrus	no	yes	1	2	detritivore
243	E	2024-07-13	74	1.9	Clove	74_3	no	Gobiidae	Coryphopterus dicrus	no	yes	1	2	detritivore
244	C	2024-07-13	C20	2	Clove	C20_2	no	Gobiidae	Coryphopterus dicrus	no	yes	1	2	detritivore
245	C	2024-07-13	C20	2	Clove	C20_3	no	Gobiidae	Coryphopterus dicrus	no	yes	2	2	detritivore
246	C	2024-07-15	C22	7.0	Clove	C22_3	no	Gobiidae	Coryphopterus eidolon	no	yes	1	1	detritivore
247	C	2024-07-15	C22	7.0	Clove	C22_3	no	Gobiidae	Coryphopterus hyalinus	no	yes	1	1	planktivore
248	C	2024-07-15	C22	7.0	Clove	C22_3	no	Gobiidae	Ctenogobius saepepallens	yes	yes	1	1	carnivore
249	E	2024-07-15	68	3.5	Clove	68_1	no	Gobiidae	Coryphopterus personatus	no	yes	4	4	planktivore
250	E	2024-07-15	68	3.5	Clove	68_1	no	Gobiidae	Coryphopterus dicrus	no	yes	2	4	detritivore
251	E	2024-07-15	68	3.5	Clove	68_2	no	Gobiidae	Coryphopterus personatus	no	yes	2	4	planktivore
252	E	2024-07-15	68	3.5	Clove	68_2	no	Gobiidae	Tigrigobius saucrus	no	yes	1	4	omnivore
253	E	2024-07-15	68	3.5	Clove	68_3	no	Gobiidae	Coryphopterus personatus	no	yes	2	4	planktivore
254	E	2024-07-15	68	3.5	Clove	68_3	no	Gobiidae	Coryphopterus dicrus	no	yes	1	4	detritivore
255	E	2024-07-15	68	3.5	Clove	68_4	no	Gobiidae	Coryphopterus dicrus	no	yes	1	4	detritivore
256	E	2024-07-15	68	3.5	Clove	68_4	no	Gobiidae	Coryphopterus personatus	no	yes	1	4	planktivore
257	E	2024-07-15	68	3.5	Clove	68_4	no	Gobiidae	Tigrigobius saucrus	no	yes	2	4	omnivore
258	E	2024-07-15	68	3.5	Clove	68_5	no	Gobiidae	Tigrigobius dilepsis	no	yes	1	4	carnivore
259	E	2024-07-15	68	3.5	Clove	68_5	no	Gobiidae	Coryphopterus personatus	no	yes	7	4	planktivore
260	E	2024-07-15	68	3.5	Clove	68_5	no	Gobiidae	Coryphopterus dicrus	no	yes	1	4	detritivore
261	C	2024-07-17	C23	3.1	Clove	C23_4	no	Gobiidae	Tigrigobius saucrus	no	yes	1	4	omnivore
262	C	2024-07-17	C23	3.1	Clove	C23_4	no	Gobiidae	Priolepsis hipoliti	no	yes	1	4	carnivore
263	E	2024-07-18	65	3.0	Clove	65_1	no	Gobiidae	Coryphopterus personatus	no	yes	5	4	planktivore
264	E	2024-07-18	65	3.0	Clove	65_1	no	Gobiidae	Coryphopterus glaucofraenum	no	yes	1	4	omnivore
265	E	2024-07-18	65	3.0	Clove	65_4	no	Gobiidae	Tigrigobius pallens	no	yes	2	4	carnivore
266	E	2024-07-18	65	3.0	Clove	65_5	no	Gobiidae	Coryphopterus tortugae	yes	yes	1	4	detritivore
267	C	2024-07-19	C26	2.1	Clove	C26_1	no	Gobiidae	Coryphopterus dicrus	yes	yes	1	2	detritivore
268	C	2024-07-19	C26	2.1	Clove	C26_4	no	Gobiidae	Coryphopterus tortugae	no	yes	1	2	detritivore
269	C	2024-07-20	C27	3.9	Clove	C27_4	no	Gobiidae	Coryphopterus dicrus	no	yes	1	1	detritivore
270	C	2024-07-20	C27	3.9	Clove	C27_4	no	Gobiidae	Ctenogobius saepepallens	yes	yes	1	1	carnivore
271	C	2024-07-20	C27	3.9	Clove	C27_4	no	Gobiidae	Coryphopterus kuna	yes	yes	1	1	detritivore
272	C	2024-07-20	C27	3.9	Clove	C27_5	no	Gobiidae	Ctenogobius saepepallens	yes	yes	1	1	carnivore
273	C	2024-07-20	C27	3.9	Clove	C27_5	no	Gobiidae	Ctenogobius saepepallens	no	yes	1	1	carnivore
274	E	2024-07-20	79	1.5	Clove	79_1	no	Gobiidae	Tigrigobius saucrus	no	yes	2	5	omnivore
275	E	2024-07-20	79	1.5	Clove	79_1	no	Gobiidae	Coryphopterus dicrus	no	yes	1	5	detritivore
276	E	2024-07-20	79	1.5	Clove	79_5	no	Gobiidae	Tigrigobius dilepsis	no	yes	1	5	carnivore
277	E	2024-07-20	79	1.5	Clove	79_5	no	Gobiidae	Elacatinus lobeli	no	yes	1	5	ectoparasites
278	E	2024-07-21	84	1.5	Clove	84_1	no	Gobiidae	Coryphopterus dicrus	no	yes	2	2	detritivore
279	E	2024-07-21	84	1.5	Clove	84_2	no	Gobiidae	Coryphopterus dicrus	yes	yes	4	2	detritivore
280	E	2024-07-21	84	1.5	Clove	84_2	no	Gobiidae	Coryphopterus dicrus	no	yes	2	2	detritivore
281	E	2024-07-21	84	1.5	Clove	84_3	no	Gobiidae	Coryphopterus dicrus	yes	yes	4	2	detritivore
282	E	2024-07-21	84	1.5	Clove	84_3	no	Gobiidae	Coryphopterus dicrus	no	yes	2	2	detritivore
283	E	2024-07-21	84	1.5	Clove	84_4	no	Gobiidae	Coryphopterus dicrus	no	yes	3	2	detritivore
284	E	2024-07-21	84	1.5	Clove	84_4	no	Gobiidae	Coryphopterus dicrus	yes	yes	1	2	detritivore
285	E	2024-07-21	84	1.5	Clove	84_5	no	Gobiidae	Coryphopterus dicrus	no	yes	5	2	detritivore
286	E	2024-07-21	84	1.5	Clove	84_5	no	Gobiidae	Coryphopterus dicrus	yes	yes	2	2	detritivore
287	E	2024-07-21	84	1.5	Clove	84_5	no	Gobiidae	Tigrigobius dilepsis	no	yes	1	2	carnivore
288	C	2024-07-21	C28	3.0	Clove	C28_2	no	Gobiidae	Coryphopterus personatus	no	yes	2	4	planktivore
289	C	2024-07-21	C28	3.0	Clove	C28_5	no	Gobiidae	Tigrigobius dilepsis	no	yes	1	4	carnivore
290	C	2024-07-21	C28	3.0	Clove	C28_5	no	Gobiidae	Lythrypnus minimus	no	yes	1	4	carnivore
291	E	2024-07-22	73	1.1	Clove	73_1	no	Gobiidae	Coryphopterus dicrus	no	yes	3	2	detritivore
292	E	2024-07-22	73	1.1	Clove	73_1	no	Gobiidae	Ctenogobius saepepallens	no	yes	1	2	carnivore
293	E	2024-07-22	73	1.1	Clove	73_5	no	Gobiidae	Coryphopterus dicrus	no	yes	2	2	detritivore
294	C	2024-07-24	C29	2.0	Clove	C29_1	no	Gobiidae	Coryphopterus dicrus	no	yes	1	4	detritivore
295	C	2024-07-24	C29	2.0	Clove	C29_2	no	Gobiidae	Tigrigobius saucrus	no	yes	1	4	omnivore
296	C	2024-07-24	C29	2.0	Clove	C29_3	no	Gobiidae	Tigrigobius saucrus	no	yes	1	4	omnivore
297	C	2024-07-24	C29	2.0	Clove	C29_4	no	Gobiidae	Coryphopterus dicrus	no	yes	1	4	detritivore
298	C	2024-07-24	C29	2.0	Clove	C29_4	no	Gobiidae	Tigrigobius dilepsis	no	yes	1	4	carnivore
299	C	2024-07-24	C30	5.1	Clove	C30_1	no	Gobiidae	Coryphopterus personatus	no	yes	4	4	planktivore
300	C	2024-07-24	C30	5.1	Clove	C30_2	no	Gobiidae	Tigrigobius dilepsis	no	yes	1	4	carnivore
301	E	2024-07-25	85	3.5	Clove	85_1	no	Gobiidae	Tigrigobius dilepsis	no	yes	3	4	carnivore
302	E	2024-07-25	85	3.5	Clove	85_2	no	Gobiidae	Tigrigobius dilepsis	no	yes	3	4	carnivore
303	E	2024-07-25	85	3.5	Clove	85_3	no	Gobiidae	Coryphopterus personatus	no	yes	5	4	planktivore
304	E	2024-07-25	85	3.5	Clove	85_5	no	Gobiidae	Coryphopterus dicrus	yes	yes	1	4	detritivore
305	C	2024-07-25	C31	5.0	Clove	C31_1	no	Gobiidae	Coryphopterus personatus	no	yes	5	4	planktivore
306	C	2024-07-25	C31	5.0	Clove	C31_2	no	Gobiidae	Coryphopterus personatus	no	yes	5	4	planktivore
307	C	2024-07-25	C31	5.0	Clove	C31_5	no	Gobiidae	Coryphopterus eidolon	no	yes	1	4	detritivore
308	E	2024-07-26	99	1.2	Clove	99_1	no	Gobiidae	Coryphopterus dicrus	no	yes	1	2	detritivore
309	E	2024-07-26	99	1.2	Clove	99_2	no	Gobiidae	Ginsburgellus novemlineatus	no	yes	1	2	carnivore
310	E	2024-07-26	99	1.2	Clove	99_2	no	Gobiidae	Coryphopterus dicrus	no	yes	1	2	detritivore
311	E	2024-07-26	99	1.2	Clove	99_3	no	Gobiidae	Coryphopterus dicrus	yes	yes	1	2	detritivore
312	E	2024-07-26	99	1.2	Clove	99_4	no	Gobiidae	Coryphopterus tortugae	no	yes	1	2	detritivore
313	E	2024-07-26	99	1.2	Clove	99_5	no	Gobiidae	Coryphopterus dicrus	no	yes	1	2	detritivore
314	C	2024-07-26	C32	3.0	Clove	C32_5	no	Gobiidae	Coryphopterus hyalinus	no	yes	2	4	planktivore
315	E	2024-07-03	C6	3.2	Clove	C6_5	no	Chaenopsidae	Acanthemblemaria spinosa	no	yes	1	3	benthivore
316	C	2024-06-26	82	2.5	UVC	82_3	no	Gobiidae	Priolepsis hipoliti	no	yes	1	3	carnivore
317	E	2024-06-27	C2	2.8	UVC	C2_2	no	Gobiidae	Coryphopterus hyalinus	no	yes	1	3	planktivore
318	E	2024-06-27	C2	2.8	UVC	C2_2	no	Gobiidae	Coryphopterus dicrus	no	yes	1	3	detritivore
319	E	2024-06-27	C2	2.8	UVC	C2_3	no	Gobiidae	Coryphopterus dicrus	no	yes	1	3	detritivore
320	E	2024-06-27	C2	2.8	UVC	C2_3	no	Gobiidae	Coryphopterus hyalinus	no	yes	1	3	planktivore
321	E	2024-06-27	C2	2.8	UVC	C2_4	no	Gobiidae	Coryphopterus dicrus	no	yes	3	3	detritivore
322	E	2024-06-28	C7	3.5	UVC	C7_1	no	Gobiidae	Coryphopterus glaucofraenum	no	yes	1	3	omnivore
323	E	2024-06-28	C7	3.5	UVC	C7_2	no	Gobiidae	Coryphopterus glaucofraenum	no	yes	2	3	omnivore
324	E	2024-06-28	C7	3.5	UVC	C7_4	no	Gobiidae	Coryphopterus glaucofraenum	no	yes	2	3	omnivore
325	E	2024-06-28	C7	3.5	UVC	C7_5	no	Gobiidae	Coryphopterus glaucofraenum	no	yes	2	3	omnivore
326	C	2024-06-29	C9	4.8	UVC	C9_4	no	Gobiidae	Coryphopterus hyalinus	no	yes	1	4	planktivore
327	E	2024-06-30	C10	4.2	UVC	C10_2	no	Gobiidae	Coryphopterus dicrus	no	yes	1	4	detritivore
328	E	2024-06-30	C10	4.2	UVC	C10_2	no	Gobiidae	Ctenogobius saepepallens	no	yes	2	4	carnivore
329	E	2024-06-30	C10	4.2	UVC	C10_5	no	Gobiidae	Coryphopterus glaucofraenum	no	yes	1	4	omnivore
330	P	2024-06-30	47	2.5	UVC	47_4	no	Gobiidae	Tigrigobius saucrus	no	yes	1	4	omnivore
331	P	2024-07-01	C11	2.6	UVC	C11_1	no	Gobiidae	Tigrigobius dilepsis	no	yes	1	4	carnivore
332	P	2024-07-01	C11	2.6	UVC	C11_3	no	Gobiidae	Coryphopterus personatus	no	yes	1	4	planktivore
333	P	2024-07-01	C11	2.6	UVC	C11_5	no	Gobiidae	Coryphopterus hyalinus	no	yes	1	4	planktivore
334	P	2024-07-01	C11	2.6	UVC	C11_5	no	Gobiidae	Coryphopterus dicrus	no	yes	2	4	detritivore
335	P	2024-07-01	C12	2.8	UVC	12_Coral	yes	Gobiidae	Coryphopterus dicrus	no	yes	1	4	detritivore
336	P	2024-07-01	C12	2.8	UVC	12_Coral	yes	Gobiidae	Elacatinus lobeli	no	yes	1	4	ectoparasites
337	P	2024-07-01	C12	2.8	UVC	12_1	no	Gobiidae	Coryphopterus dicrus	no	yes	1	4	detritivore
338	P	2024-07-01	C12	2.8	UVC	12_2	no	Gobiidae	Coryphopterus tortugae	no	yes	1	4	detritivore
339	P	2024-07-01	C12	2.8	UVC	12_3	no	Gobiidae	Coryphopterus hyalinus	no	yes	3	4	planktivore
340	P	2024-07-01	C12	2.8	UVC	12_3	no	Gobiidae	Coryphopterus tortugae	no	yes	2	4	detritivore
341	P	2024-07-01	C12	2.8	UVC	12_4	no	Gobiidae	Coryphopterus hyalinus	no	yes	2	4	planktivore
342	P	2024-07-01	C12	2.8	UVC	12_4	no	Gobiidae	Coryphopterus dicrus	no	yes	3	4	detritivore
343	P	2024-07-01	C12	2.8	UVC	12_4	no	Gobiidae	Coryphopterus kuna	no	yes	1	4	detritivore
344	P	2024-07-01	C12	2.8	UVC	12_5	no	Gobiidae	Coryphopterus glaucofraenum	no	yes	1	4	omnivore
345	E	2024-07-03	C6	3.2	UVC	C6_Coral	yes	Gobiidae	Elacatinus lobeli	no	yes	2	3	ectoparasites
346	E	2024-07-03	C6	3.2	UVC	C6_Coral	yes	Gobiidae	Coryphopterus personatus	no	yes	1	3	planktivore
347	E	2024-07-03	C6	3.2	UVC	C6_2	no	Gobiidae	Coryphopterus personatus	no	yes	3	3	planktivore
348	E	2024-07-03	C6	3.2	UVC	C6_3	no	Gobiidae	Coryphopterus dicrus	no	yes	3	3	detritivore
349	E	2024-07-03	C6	3.2	UVC	C6_3	no	Gobiidae	Coryphopterus hyalinus	no	yes	8	3	planktivore
350	E	2024-07-03	C6	3.2	UVC	C6_4	no	Gobiidae	Coryphopterus personatus	no	yes	10	3	planktivore
351	E	2024-07-03	C6	3.2	UVC	C6_4	no	Gobiidae	Ctenogobius saepepallens	no	yes	1	3	carnivore
352	E	2024-07-03	C6	3.2	UVC	C6_4	no	Gobiidae	Coryphopterus tortugae	no	yes	1	3	detritivore
353	E	2024-07-03	C6	3.2	UVC	C6_5	no	Chaenopsidae	Acanthemblemaria spinosa	no	yes	1	3	benthivore
354	E	2024-07-03	C13	5.7	UVC	C13_Coral	yes	Gobiidae	Tigrigobius saucrus	no	yes	3	3	omnivore
355	E	2024-07-03	C13	5.7	UVC	C13_1	no	Gobiidae	Coryphopterus personatus	no	yes	10	3	planktivore
356	E	2024-07-03	C13	5.7	UVC	C13_2	no	Gobiidae	Coryphopterus thrix	no	yes	2	3	detritivore
357	E	2024-07-03	C13	5.7	UVC	C13_2	no	Gobiidae	Coryphopterus personatus	no	yes	30	3	planktivore
358	E	2024-07-03	C13	5.7	UVC	C13_3	no	Gobiidae	Coryphopterus personatus	no	yes	2	3	planktivore
359	E	2024-07-03	C13	5.7	UVC	C13_3	no	Gobiidae	Lythrypnus minimus	no	yes	1	3	carnivore
360	E	2024-07-03	C13	5.7	UVC	C13_4	no	Gobiidae	Priolepsis hipoliti	no	yes	1	3	carnivore
361	E	2024-07-03	C13	5.7	UVC	C13_4	no	Gobiidae	Coryphopterus eidolon	no	yes	1	3	detritivore
362	E	2024-07-03	C13	5.7	UVC	C13_5	no	Gobiidae	Coryphopterus personatus	no	yes	2	3	planktivore
363	P	2024-07-04	11	1.5	UVC	11_3	no	Gobiidae	Coryphopterus personatus	no	yes	5	3	planktivore
364	P	2024-07-04	11	1.5	UVC	11_3	no	Gobiidae	Coryphopterus dicrus	no	yes	1	3	detritivore
365	P	2024-07-04	11	1.5	UVC	11_4	no	Gobiidae	Coryphopterus dicrus	no	yes	1	3	detritivore
366	P	2024-07-04	18	2.9	UVC	18_Coral	yes	Gobiidae	Coryphopterus personatus	no	yes	3	3	planktivore
367	P	2024-07-04	18	2.9	UVC	18_1	no	Gobiidae	Coryphopterus personatus	no	yes	5	3	planktivore
368	P	2024-07-04	18	2.9	UVC	18_1	no	Gobiidae	Coryphopterus thrix	no	yes	2	3	detritivore
369	P	2024-07-04	18	2.9	UVC	18_2	no	Gobiidae	Coryphopterus personatus	no	yes	5	3	planktivore
370	P	2024-07-04	18	2.9	UVC	18_3	no	Gobiidae	Coryphopterus glaucofraenum	no	yes	1	3	omnivore
371	P	2024-07-04	18	2.9	UVC	18_4	no	Gobiidae	Coryphopterus glaucofraenum	no	yes	2	3	omnivore
372	E	2024-07-06	C15	2.3	UVC	C15_Coral	yes	Gobiidae	Elacatinus lobeli	no	yes	2	2	ectoparasites
373	E	2024-07-06	C15	2.3	UVC	C15_1	no	Gobiidae	Coryphopterus thrix	no	yes	2	2	detritivore
374	E	2024-07-06	C15	2.3	UVC	C15_2	no	Gobiidae	Coryphopterus dicrus	no	yes	2	2	detritivore
375	E	2024-07-06	C15	2.3	UVC	C15_3	no	Gobiidae	Coryphopterus dicrus	no	yes	2	2	detritivore
376	E	2024-07-06	C15	2.3	UVC	C15_4	no	Gobiidae	Tigrigobius dilepsis	no	yes	1	2	carnivore
377	E	2024-07-06	C15	2.3	UVC	C15_4	no	Gobiidae	Coryphopterus dicrus	no	yes	1	2	detritivore
378	E	2024-07-06	C15	2.3	UVC	C15_5	no	Gobiidae	Coryphopterus personatus	no	yes	2	2	planktivore
379	E	2024-07-06	C15	2.3	UVC	C15_5	no	Gobiidae	Coryphopterus dicrus	no	yes	2	2	detritivore
380	E	2024-07-06	C15	2.3	UVC	C15_5	no	Gobiidae	Ctenogobius saepepallens	yes	yes	2	2	carnivore
381	C	2024-07-07	P13	2.2	UVC	P13_3	no	Gobiidae	Coryphopterus dicrus	no	yes	3	1	detritivore
382	C	2024-07-07	P13	2.2	UVC	P13_4	no	Gobiidae	Coryphopterus dicrus	no	yes	1	1	detritivore
383	E	2024-07-07	43	3.3	UVC	43_Coral	yes	Gobiidae	Elacatinus lobeli	no	yes	5	2	ectoparasites
384	E	2024-07-07	43	3.3	UVC	43_2	no	Gobiidae	Coryphopterus dicrus	no	yes	1	2	detritivore
385	E	2024-07-07	43	3.3	UVC	43_3	no	Gobiidae	Tigrigobius saucrus	no	yes	1	2	omnivore
386	E	2024-07-08	69	3.5	UVC	69_Coral	yes	Gobiidae	Elacatinus lobeli	no	yes	2	4	ectoparasites
387	E	2024-07-08	69	3.5	UVC	69_1	no	Gobiidae	Coryphopterus dicrus	no	yes	1	4	detritivore
388	E	2024-07-08	69	3.5	UVC	69_4	no	Gobiidae	Coryphopterus personatus	no	yes	6	4	planktivore
389	C	2024-07-08	C16	4.2	UVC	C16_1	no	Gobiidae	Ctenogobius saepepallens	yes	yes	1	2	carnivore
390	C	2024-07-08	C16	4.2	UVC	C16_4	no	Gobiidae	Ctenogobius saepepallens	no	yes	1	2	carnivore
391	C	2024-07-08	C16	4.2	UVC	C16_5	no	Gobiidae	Coryphopterus dicrus	no	yes	1	2	detritivore
392	E	2024-07-10	72	3.0	UVC	72_Coral	yes	Gobiidae	Coryphopterus personatus	no	yes	3	4	planktivore
393	E	2024-07-10	72	3.0	UVC	72_Coral	yes	Gobiidae	Elacatinus lobeli	no	yes	1	4	ectoparasites
394	E	2024-07-10	72	3.0	UVC	72_1	no	Gobiidae	Tigrigobius dilepsis	no	yes	1	4	carnivore
395	E	2024-07-10	72	3.0	UVC	72_2	no	Gobiidae	Coryphopterus dicrus	yes	yes	1	4	detritivore
396	E	2024-07-10	72	3.0	UVC	72_2	no	Gobiidae	Tigrigobius dilepsis	no	yes	1	4	carnivore
397	E	2024-07-10	72	3.0	UVC	72_3	no	Gobiidae	Elacatinus lobeli	no	yes	1	4	ectoparasites
398	E	2024-07-10	72	3.0	UVC	72_3	no	Gobiidae	Coryphopterus dicrus	yes	yes	1	4	detritivore
399	E	2024-07-10	72	3.0	UVC	72_4	no	Gobiidae	Coryphopterus tortugae	no	yes	2	4	detritivore
400	E	2024-07-10	72	3.0	UVC	72_4	no	Gobiidae	Coryphopterus personatus	no	yes	1	4	planktivore
401	E	2024-07-11	83	2.7	UVC	83_Coral	yes	Gobiidae	Coryphopterus personatus	no	yes	1	4	planktivore
402	E	2024-07-11	83	2.7	UVC	83_Coral	yes	Gobiidae	Elacatinus lobeli	no	yes	2	4	ectoparasites
403	E	2024-07-11	83	2.7	UVC	83_2	no	Gobiidae	Coryphopterus dicrus	no	yes	1	4	detritivore
404	E	2024-07-11	83	2.7	UVC	83_3	no	Gobiidae	Tigrigobius saucrus	no	yes	3	4	omnivore
405	E	2024-07-11	83	2.7	UVC	83_3	no	Gobiidae	Coryphopterus personatus	no	yes	8	4	planktivore
406	E	2024-07-11	83	2.7	UVC	83_4	no	Gobiidae	Coryphopterus dicrus	no	yes	5	4	detritivore
407	E	2024-07-11	83	2.7	UVC	83_4	no	Gobiidae	Coryphopterus personatus	no	yes	8	4	planktivore
408	E	2024-07-11	83	2.7	UVC	83_5	no	Gobiidae	Coryphopterus dicrus	no	yes	1	4	detritivore
409	E	2024-07-11	83	2.7	UVC	83_5	no	Gobiidae	Coryphopterus personatus	no	yes	1	4	planktivore
410	C	2024-07-12	C19	2.2	UVC	C19_3	no	Gobiidae	Coryphopterus dicrus	no	yes	1	2	detritivore
411	E	2024-07-12	91	3.4	UVC	91_Coral	yes	Gobiidae	Elacatinus lobeli	no	yes	2	3	ectoparasites
412	E	2024-07-12	91	3.4	UVC	91_Coral	yes	Chaenopsidae	Acanthemblemaria spinosa	no	yes	3	3	benthivore
413	E	2024-07-12	91	3.4	UVC	91_1	no	Gobiidae	Coryphopterus personatus	no	yes	10	3	planktivore
414	E	2024-07-12	91	3.4	UVC	91_2	no	Gobiidae	Coryphopterus dicrus	no	yes	1	3	detritivore
415	E	2024-07-12	91	3.4	UVC	91_4	no	Gobiidae	Coryphopterus personatus	no	yes	5	3	planktivore
416	E	2024-07-13	74	1.9	UVC	74_Coral	yes	Gobiidae	Elacatinus lobeli	no	yes	3	2	ectoparasites
417	E	2024-07-13	74	1.9	UVC	74_2	no	Gobiidae	Coryphopterus dicrus	no	yes	2	2	detritivore
418	E	2024-07-13	74	1.9	UVC	74_4	no	Gobiidae	Coryphopterus dicrus	no	yes	1	2	detritivore
419	C	2024-07-13	C20	2	UVC	C20_2	no	Gobiidae	Coryphopterus dicrus	no	yes	3	2	detritivore
420	C	2024-07-13	C20	2	UVC	C20_3	no	Gobiidae	Coryphopterus dicrus	no	yes	2	2	detritivore
421	E	2024-07-14	77	1.5	UVC	77_Coral	yes	Gobiidae	Elacatinus lobeli	no	yes	2	3	ectoparasites
422	E	2024-07-14	77	1.5	UVC	77_Coral	yes	Gobiidae	Tigrigobius saucrus	no	yes	1	3	omnivore
423	E	2024-07-14	77	1.5	UVC	77_1	no	Gobiidae	Tigrigobius dilepsis	no	yes	1	3	carnivore
424	E	2024-07-14	77	1.5	UVC	77_2	no	Gobiidae	Tigrigobius dilepsis	no	yes	1	3	carnivore
425	C	2024-07-15	C22	7.0	UVC	C22_3	no	Gobiidae	Coryphopterus eidolon	no	yes	1	1	detritivore
426	C	2024-07-15	C22	7.0	UVC	C22_3	no	Gobiidae	Ctenogobius saepepallens	yes	yes	1	1	carnivore
427	C	2024-07-15	C22	7.0	UVC	C22_3	no	Gobiidae	Coryphopterus hyalinus	no	yes	2	1	planktivore
428	C	2024-07-15	C22	7.0	UVC	C22_4	no	Gobiidae	Ctenogobius saepepallens	yes	yes	1	1	carnivore
429	E	2024-07-15	68	3.5	UVC	68_Coral	yes	Gobiidae	Coryphopterus personatus	no	yes	2	4	planktivore
430	E	2024-07-15	68	3.5	UVC	68_1	no	Gobiidae	Coryphopterus personatus	no	yes	4	4	planktivore
431	E	2024-07-15	68	3.5	UVC	68_1	no	Gobiidae	Coryphopterus dicrus	no	yes	2	4	detritivore
432	E	2024-07-15	68	3.5	UVC	68_2	no	Gobiidae	Coryphopterus personatus	no	yes	3	4	planktivore
433	E	2024-07-15	68	3.5	UVC	68_2	no	Gobiidae	Coryphopterus dicrus	no	yes	1	4	detritivore
434	E	2024-07-15	68	3.5	UVC	68_2	no	Gobiidae	Tigrigobius saucrus	no	yes	2	4	omnivore
435	E	2024-07-15	68	3.5	UVC	68_3	no	Gobiidae	Coryphopterus personatus	no	yes	5	4	planktivore
436	E	2024-07-15	68	3.5	UVC	68_3	no	Gobiidae	Coryphopterus dicrus	yes	yes	1	4	detritivore
437	E	2024-07-15	68	3.5	UVC	68_3	no	Gobiidae	Tigrigobius saucrus	no	yes	2	4	omnivore
438	E	2024-07-15	68	3.5	UVC	68_4	no	Gobiidae	Coryphopterus personatus	no	yes	6	4	planktivore
439	E	2024-07-15	68	3.5	UVC	68_4	no	Gobiidae	Coryphopterus dicrus	no	yes	2	4	detritivore
440	E	2024-07-15	68	3.5	UVC	68_4	no	Gobiidae	Tigrigobius saucrus	no	yes	2	4	omnivore
441	E	2024-07-15	68	3.5	UVC	68_5	no	Gobiidae	Coryphopterus personatus	no	yes	9	4	planktivore
442	E	2024-07-15	68	3.5	UVC	68_5	no	Gobiidae	Tigrigobius dilepsis	no	yes	1	4	carnivore
443	E	2024-07-17	80	1.6	UVC	80_Clove	yes	Gobiidae	Tigrigobius dilepsis	no	yes	3	3	carnivore
444	E	2024-07-17	80	1.6	UVC	80_Clove	yes	Gobiidae	Tigrigobius dilepsis	no	yes	1	3	carnivore
445	E	2024-07-17	80	1.6	UVC	80_2	no	Gobiidae	Tigrigobius saucrus	no	yes	1	3	omnivore
446	E	2024-07-17	80	1.6	UVC	80_4	no	Gobiidae	Tigrigobius dilepsis	no	yes	2	3	carnivore
447	C	2024-07-17	C23	3.1	UVC	C23_2	no	Gobiidae	Coryphopterus personatus	no	yes	1	4	planktivore
448	C	2024-07-17	C23	3.1	UVC	C23_4	no	Gobiidae	Priolepsis hipoliti	no	yes	1	4	carnivore
449	C	2024-07-17	C23	3.1	UVC	C23_4	no	Gobiidae	Coryphopterus dicrus	no	yes	1	4	detritivore
450	C	2024-07-17	C23	3.1	UVC	C23_5	no	Gobiidae	Tigrigobius dilepsis	no	yes	1	4	carnivore
451	E	2024-07-18	65	3.0	UVC	65_Coral	yes	Gobiidae	Elacatinus lobeli	no	yes	8	4	ectoparasites
452	E	2024-07-18	65	3.0	UVC	65_Coral	yes	Gobiidae	Tigrigobius saucrus	no	yes	4	4	omnivore
453	E	2024-07-18	65	3.0	UVC	65_1	no	Gobiidae	Coryphopterus personatus	no	yes	5	4	planktivore
454	E	2024-07-18	65	3.0	UVC	65_1	no	Gobiidae	Coryphopterus glaucofraenum	no	yes	1	4	omnivore
455	E	2024-07-18	65	3.0	UVC	65_2	no	Gobiidae	Coryphopterus personatus	no	yes	1	4	planktivore
456	E	2024-07-18	65	3.0	UVC	65_2	no	Gobiidae	Coryphopterus glaucofraenum	no	yes	1	4	omnivore
457	E	2024-07-18	65	3.0	UVC	65_3	no	Gobiidae	Coryphopterus tortugae	yes	yes	1	4	detritivore
458	E	2024-07-18	65	3.0	UVC	65_3	no	Gobiidae	Coryphopterus dicrus	no	yes	1	4	detritivore
459	E	2024-07-18	65	3.0	UVC	65_3	no	Gobiidae	Ctenogobius saepepallens	yes	yes	1	4	carnivore
460	E	2024-07-18	65	3.0	UVC	65_5	no	Gobiidae	Coryphopterus dicrus	yes	yes	1	4	detritivore
461	C	2024-07-19	C26	2.1	UVC	C26_1	no	Gobiidae	Coryphopterus dicrus	yes	yes	1	2	detritivore
462	C	2024-07-19	C26	2.1	UVC	C26_4	no	Gobiidae	Coryphopterus tortugae	no	yes	1	2	detritivore
463	C	2024-07-19	C26	2.1	UVC	C26_5	no	Gobiidae	Coryphopterus dicrus	yes	yes	1	2	detritivore
464	C	2024-07-20	C27	3.9	UVC	C27_1	no	Gobiidae	Coryphopterus dicrus	no	yes	1	1	detritivore
465	C	2024-07-20	C27	3.9	UVC	C27_2	no	Gobiidae	Coryphopterus dicrus	yes	yes	1	1	detritivore
466	C	2024-07-20	C27	3.9	UVC	C27_4	no	Gobiidae	Coryphopterus dicrus	no	yes	1	1	detritivore
467	C	2024-07-20	C27	3.9	UVC	C27_5	no	Gobiidae	Ctenogobius saepepallens	no	yes	1	1	carnivore
468	E	2024-07-20	79	1.5	UVC	79_Coral	yes	Gobiidae	Elacatinus lobeli	no	yes	1	5	ectoparasites
469	E	2024-07-20	79	1.5	UVC	79_Coral	yes	Gobiidae	Tigrigobius saucrus	no	yes	1	5	omnivore
470	E	2024-07-20	79	1.5	UVC	79_1	no	Gobiidae	Tigrigobius saucrus	no	yes	2	5	omnivore
471	E	2024-07-20	79	1.5	UVC	79_1	no	Gobiidae	Coryphopterus dicrus	no	yes	1	5	detritivore
472	E	2024-07-20	79	1.5	UVC	79_5	no	Gobiidae	Elacatinus lobeli	no	yes	1	5	ectoparasites
473	E	2024-07-20	79	1.5	UVC	79_5	no	Gobiidae	Tigrigobius dilepsis	no	yes	1	5	carnivore
474	E	2024-07-21	84	1.5	UVC	84_Coral	yes	Gobiidae	Elacatinus lobeli	no	yes	3	2	ectoparasites
475	E	2024-07-21	84	1.5	UVC	84_Coral	yes	Gobiidae	Coryphopterus dicrus	yes	yes	1	2	detritivore
476	E	2024-07-21	84	1.5	UVC	84_1	no	Gobiidae	Coryphopterus dicrus	no	yes	3	2	detritivore
477	E	2024-07-21	84	1.5	UVC	84_2	no	Gobiidae	Coryphopterus dicrus	no	yes	2	2	detritivore
478	E	2024-07-21	84	1.5	UVC	84_3	no	Gobiidae	Coryphopterus dicrus	no	yes	1	2	detritivore
479	E	2024-07-21	84	1.5	UVC	84_4	no	Gobiidae	Coryphopterus dicrus	no	yes	4	2	detritivore
480	E	2024-07-21	84	1.5	UVC	84_4	no	Gobiidae	Coryphopterus dicrus	yes	yes	1	2	detritivore
481	E	2024-07-21	84	1.5	UVC	84_5	no	Gobiidae	Coryphopterus dicrus	no	yes	5	2	detritivore
482	E	2024-07-21	84	1.5	UVC	84_5	no	Gobiidae	Coryphopterus dicrus	yes	yes	2	2	detritivore
483	E	2024-07-21	84	1.5	UVC	84_5	no	Gobiidae	Ctenogobius saepepallens	yes	yes	1	2	carnivore
484	E	2024-07-21	84	1.5	UVC	84_5	no	Gobiidae	Tigrigobius dilepsis	no	yes	1	2	carnivore
485	C	2024-07-21	C28	3.0	UVC	C28_4	no	Gobiidae	Lythrypnus minimus	no	yes	1	4	carnivore
486	C	2024-07-21	C28	3.0	UVC	C28_4	no	Gobiidae	Coryphopterus personatus	no	yes	3	4	planktivore
487	C	2024-07-21	C28	3.0	UVC	C28_5	no	Gobiidae	Coryphopterus personatus	no	yes	15	4	planktivore
488	C	2024-07-21	C28	3.0	UVC	C28_5	no	Gobiidae	Tigrigobius dilepsis	no	yes	1	4	carnivore
489	E	2024-07-22	73	1.1	UVC	73_Coral	yes	Gobiidae	Elacatinus lobeli	no	yes	1	2	ectoparasites
490	E	2024-07-22	73	1.1	UVC	73_1	no	Gobiidae	Coryphopterus dicrus	no	yes	2	2	detritivore
491	E	2024-07-22	73	1.1	UVC	73_5	no	Gobiidae	Coryphopterus dicrus	yes	yes	3	2	detritivore
492	E	2024-07-22	73	1.1	UVC	73_5	no	Gobiidae	Coryphopterus dicrus	no	yes	2	2	detritivore
493	C	2024-07-24	C29	2.0	UVC	C29_1	no	Gobiidae	Coryphopterus personatus	no	yes	1	4	planktivore
494	C	2024-07-24	C29	2.0	UVC	C29_1	no	Gobiidae	Coryphopterus dicrus	no	yes	1	4	detritivore
495	C	2024-07-24	C29	2.0	UVC	C29_4	no	Gobiidae	Coryphopterus personatus	no	yes	1	4	planktivore
496	C	2024-07-24	C29	2.0	UVC	C29_4	no	Gobiidae	Tigrigobius dilepsis	no	yes	1	4	carnivore
497	C	2024-07-24	C30	5.1	UVC	C30_Coral	yes	Gobiidae	Coryphopterus personatus	no	yes	8	4	planktivore
498	C	2024-07-24	C30	5.1	UVC	C30_Coral	yes	Gobiidae	Lythrypnus minimus	no	yes	1	4	carnivore
499	C	2024-07-24	C30	5.1	UVC	C30_1	no	Gobiidae	Tigrigobius saucrus	no	yes	2	4	omnivore
500	C	2024-07-24	C30	5.1	UVC	C30_1	no	Gobiidae	Coryphopterus personatus	no	yes	8	4	planktivore
501	C	2024-07-24	C30	5.1	UVC	C30_1	no	Gobiidae	Coryphopterus dicrus	yes	yes	1	4	detritivore
502	C	2024-07-24	C30	5.1	UVC	C30_2	no	Gobiidae	Tigrigobius dilepsis	no	yes	1	4	carnivore
503	C	2024-07-24	C30	5.1	UVC	C30_3	no	Gobiidae	Coryphopterus eidolon	no	yes	1	4	detritivore
504	E	2024-07-25	85	3.5	UVC	85_Coral	yes	Gobiidae	Elacatinus lobeli	no	yes	9	4	ectoparasites
505	E	2024-07-25	85	3.5	UVC	85_Coral	yes	Gobiidae	Coryphopterus dicrus	no	yes	3	4	detritivore
506	E	2024-07-25	85	3.5	UVC	85_1	no	Gobiidae	Tigrigobius dilepsis	no	yes	1	4	carnivore
507	E	2024-07-25	85	3.5	UVC	85_2	no	Gobiidae	Coryphopterus personatus	no	yes	5	4	planktivore
508	E	2024-07-25	85	3.5	UVC	85_3	no	Gobiidae	Coryphopterus personatus	no	yes	10	4	planktivore
509	E	2024-07-25	85	3.5	UVC	85_5	no	Gobiidae	Coryphopterus dicrus	no	yes	1	4	detritivore
510	E	2024-07-25	85	3.5	UVC	85_5	no	Gobiidae	Coryphopterus dicrus	yes	yes	1	4	detritivore
511	C	2024-07-25	C31	5.0	UVC	C31_Coral	yes	Gobiidae	Coryphopterus personatus	no	yes	1	4	planktivore
512	C	2024-07-25	C31	5.0	UVC	C31_1	no	Gobiidae	Coryphopterus personatus	no	yes	15	4	planktivore
513	C	2024-07-25	C31	5.0	UVC	C31_2	no	Gobiidae	Coryphopterus personatus	no	yes	9	4	planktivore
514	C	2024-07-25	C31	5.0	UVC	C31_4	no	Gobiidae	Coryphopterus personatus	no	yes	4	4	planktivore
515	C	2024-07-25	C31	5.0	UVC	C31_5	no	Gobiidae	Coryphopterus eidolon	yes	yes	1	4	detritivore
516	E	2024-07-26	99	1.2	UVC	99_Coral	yes	Gobiidae	Elacatinus lobeli	no	yes	4	2	ectoparasites
517	E	2024-07-26	99	1.2	UVC	99_1	no	Gobiidae	Coryphopterus dicrus	no	yes	1	2	detritivore
518	E	2024-07-26	99	1.2	UVC	99_2	no	Gobiidae	Coryphopterus dicrus	no	yes	1	2	detritivore
519	E	2024-07-26	99	1.2	UVC	99_2	no	Gobiidae	Ginsburgellus novemlineatus	no	yes	1	2	carnivore
520	E	2024-07-26	99	1.2	UVC	99_4	no	Gobiidae	Coryphopterus tortugae	no	yes	1	2	detritivore
521	E	2024-07-26	99	1.2	UVC	99_5	no	Gobiidae	Coryphopterus dicrus	no	yes	1	2	detritivore
522	C	2024-07-26	C32	3.0	UVC	C32_2	no	Gobiidae	Tigrigobius dilepsis	no	yes	1	4	carnivore
523	C	2024-07-26	C32	3.0	UVC	C32_5	no	Gobiidae	Tigrigobius dilepsis	no	yes	1	4	carnivore
524	C	2024-07-26	C32	3.0	UVC	C32_5	no	Gobiidae	Coryphopterus hyalinus	no	yes	2	4	planktivore
525	C	2024-06-26	82	2.5	Clove	82_1	no	Gobiidae	Coryphopterus dicrus	no	yes	1	3	detritivore
526	E	2024-06-27	C2	2.8	Clove	C2_1	no	Gobiidae	Coryphopterus dicrus	no	yes	2	3	detritivore
527	E	2024-06-28	C7	3.5	Clove	C7_1	no	Gobiidae	Coryphopterus glaucofraenum	no	yes	1	3	omnivore
528	P	2024-07-01	C12	2.8	Clove	12_1	no	Gobiidae	Coryphopterus dicrus	no	yes	1	4	detritivore
529	E	2024-07-03	C6	3.2	Clove	C6_2	no	Gobiidae	Coryphopterus personatus	no	yes	3	3	planktivore
530	E	2024-07-03	C13	5.7	Clove	C13_4	no	Gobiidae	Priolepsis hipoliti	no	yes	1	3	carnivore
531	C	2024-06-26	82	2.5	UVC	82_1	no	Gobiidae	Coryphopterus dicrus	no	yes	1	3	detritivore
532	E	2024-06-27	C2	2.8	UVC	C2_1	no	Gobiidae	Coryphopterus dicrus	no	yes	1	3	detritivore
533	C	2024-06-29	C9	4.8	UVC	C9_Coral	yes	Gobiidae	Coryphopterus hyalinus	no	yes	1	4	planktivore
534	P	2024-06-30	47	2.5	UVC	47_1	no	Gobiidae	Tigrigobius saucrus	no	yes	3	4	omnivore
535	E	2024-07-03	C13	5.7	UVC	C13_Coral	yes	Gobiidae	Elacatinus lobeli	no	yes	3	3	ectoparasites
536	E	2024-07-03	C13	5.7	UVC	C13_Coral	yes	Gobiidae	Coryphopterus personatus	no	yes	30	3	planktivore
537	P	2024-07-04	18	2.9	UVC	18_3	no	Gobiidae	Coryphopterus personatus	no	yes	5	3	planktivore
538	C	2024-07-05	C14	3	UVC	C14_5	no	Gobiidae	Coryphopterus dicrus	no	yes	2	2	detritivore
539	C	2024-06-26	82	2.5	Clove	82_3	no	Grammatidae	Gramma loreto	no	yes	1	3	carnivore
540	E	2024-07-12	91	3.4	Clove	91_5	no	Grammatidae	Gramma loreto	no	yes	1	3	carnivore
541	C	2024-07-24	C29	2.0	Clove	C29_2	no	Grammatidae	Gramma loreto	no	yes	3	4	carnivore
542	C	2024-06-26	82	2.5	UVC	82_3	no	Grammatidae	Gramma loreto	no	yes	2	3	carnivore
543	C	2024-06-26	82	2.5	UVC	82_5	no	Grammatidae	Gramma loreto	no	yes	1	3	carnivore
544	E	2024-06-30	C10	4.2	UVC	C10_Coral	yes	Grammatidae	Gramma loreto	no	yes	1	4	carnivore
545	P	2024-07-04	18	2.9	UVC	18_1	no	Grammatidae	Gramma loreto	no	yes	1	3	carnivore
546	E	2024-07-15	68	3.5	UVC	68_Coral	yes	Grammatidae	Gramma loreto	no	yes	4	4	carnivore
547	E	2024-07-20	79	1.5	UVC	79_Coral	yes	Grammatidae	Gramma loreto	no	yes	2	5	carnivore
548	C	2024-07-24	C29	2.0	UVC	C29_2	no	Grammatidae	Gramma loreto	no	yes	3	4	carnivore
549	C	2024-07-24	C29	2.0	UVC	C29_4	no	Grammatidae	Gramma loreto	no	yes	1	4	carnivore
550	E	2024-07-25	85	3.5	UVC	85_Coral	yes	Grammatidae	Gramma loreto	no	yes	2	4	carnivore
551	E	2024-07-25	85	3.5	UVC	85_4	no	Grammatidae	Gramma loreto	no	yes	1	4	carnivore
552	C	2024-07-26	C32	3.0	UVC	C32_4	no	Grammatidae	Gramma loreto	no	yes	1	4	carnivore
653	C	2024-06-26	82	2.5	Clove	82_4	no	Labrisomidae	Malacoctenus triangulatus	no	yes	1	3	carnivore
654	C	2024-06-26	82	2.5	Clove	82_5	no	Labrisomidae	Malacoctenus triangulatus	no	yes	1	3	carnivore
655	E	2024-06-27	C2	2.8	Clove	C2_5	no	Labrisomidae	Malacoctenus triangulatus	no	yes	2	3	carnivore
656	P	2024-06-30	47	2.5	Clove	47_5	no	Labrisomidae	Malacoctenus triangulatus	no	yes	1	4	carnivore
657	E	2024-07-03	C6	3.2	Clove	C6_5	no	Labrisomidae	Malacoctenus triangulatus	no	yes	1	3	carnivore
658	E	2024-07-03	C13	5.7	Clove	C13_1	no	Labrisomidae	Malacoctenus triangulatus	no	yes	1	3	carnivore
659	P	2024-07-04	11	1.5	Clove	11_1	no	Labrisomidae	Malacoctenus triangulatus	no	yes	1	3	carnivore
660	P	2024-07-04	11	1.5	Clove	11_4	no	Labrisomidae	Malacoctenus triangulatus	no	yes	1	3	carnivore
661	P	2024-07-04	18	2.9	Clove	18_2	no	Labrisomidae	Malacoctenus triangulatus	no	yes	1	3	carnivore
662	E	2024-07-06	C15	2.3	Clove	C15_4	no	Labrisomidae	Malacoctenus triangulatus	no	yes	1	2	carnivore
663	C	2024-07-07	P13	2.2	Clove	P13_1	no	Labrisomidae	Malacoctenus triangulatus	no	yes	1	1	carnivore
664	E	2024-07-07	43	3.3	Clove	43_2	no	Labrisomidae	Malacoctenus triangulatus	no	yes	1	2	carnivore
665	E	2024-07-07	43	3.3	Clove	43_4	no	Labrisomidae	Malacoctenus triangulatus	no	yes	3	2	carnivore
666	E	2024-07-07	43	3.3	Clove	43_5	no	Labrisomidae	Malacoctenus triangulatus	no	yes	2	2	carnivore
667	E	2024-07-08	69	3.5	Clove	69_3	no	Labrisomidae	Malacoctenus triangulatus	no	yes	1	4	carnivore
668	E	2024-07-08	69	3.5	Clove	69_4	no	Labrisomidae	Malacoctenus triangulatus	no	yes	1	4	carnivore
669	C	2024-07-10	C17	1.7	Clove	C17_1	no	Labrisomidae	Malacoctenus triangulatus	no	yes	1	2	carnivore
670	C	2024-07-10	C17	1.7	Clove	C17_2	no	Labrisomidae	Malacoctenus triangulatus	no	yes	2	2	carnivore
671	E	2024-07-10	72	3.0	Clove	72_1	no	Labrisomidae	Malacoctenus triangulatus	no	yes	1	4	carnivore
672	E	2024-07-10	72	3.0	Clove	72_3	no	Labrisomidae	Malacoctenus triangulatus	no	yes	1	4	carnivore
673	E	2024-07-10	72	3.0	Clove	72_4	no	Labrisomidae	Malacoctenus triangulatus	no	yes	1	4	carnivore
674	C	2024-07-11	C18	1.3	Clove	C18_4	no	Labrisomidae	Malacoctenus triangulatus	no	yes	2	3	carnivore
675	C	2024-07-11	C18	1.3	Clove	C18_5	no	Labrisomidae	Malacoctenus triangulatus	no	yes	1	3	carnivore
676	E	2024-07-11	83	2.7	Clove	83_1	no	Labrisomidae	Malacoctenus triangulatus	no	yes	1	4	carnivore
677	E	2024-07-11	83	2.7	Clove	83_4	no	Labrisomidae	Malacoctenus triangulatus	no	yes	1	4	carnivore
678	C	2024-07-12	C19	2.2	Clove	C19_4	no	Labrisomidae	Malacoctenus triangulatus	no	yes	1	2	carnivore
679	E	2024-07-14	77	1.5	Clove	77_3	no	Labrisomidae	Malacoctenus triangulatus	no	yes	1	3	carnivore
680	E	2024-07-14	77	1.5	Clove	77_4	no	Labrisomidae	Malacoctenus aurolineatus	no	yes	1	3	carnivore
681	C	2024-07-14	C21	1.4	Clove	C21_1	no	Labrisomidae	Malacoctenus aurolineatus	no	yes	1	2	carnivore
682	C	2024-07-14	C21	1.4	Clove	C21_1	no	Labrisomidae	Malacoctenus triangulatus	no	yes	1	2	carnivore
683	E	2024-07-15	68	3.5	Clove	68_1	no	Labrisomidae	Malacoctenus triangulatus	no	yes	1	4	carnivore
684	E	2024-07-15	68	3.5	Clove	68_2	no	Labrisomidae	Malacoctenus triangulatus	no	yes	1	4	carnivore
685	E	2024-07-17	80	1.6	Clove	80_1	no	Labrisomidae	Malacoctenus triangulatus	no	yes	1	3	carnivore
686	E	2024-07-17	80	1.6	Clove	80_4	no	Labrisomidae	Malacoctenus triangulatus	no	yes	1	3	carnivore
687	E	2024-07-17	80	1.6	Clove	80_4	no	Labrisomidae	Starksia occidentalis	no	yes	1	3	carnivore
688	E	2024-07-17	80	1.6	Clove	80_5	no	Labrisomidae	Malacoctenus triangulatus	no	yes	1	3	carnivore
689	C	2024-07-17	C23	3.1	Clove	C23_2	no	Labrisomidae	Malacoctenus triangulatus	no	yes	1	4	carnivore
690	C	2024-07-19	C25	3.0	Clove	C25_3	no	Labrisomidae	Malacoctenus aurolineatus	no	yes	1	2	carnivore
691	C	2024-07-19	C25	3.0	Clove	C25_4	no	Labrisomidae	Malacoctenus aurolineatus	no	yes	1	2	carnivore
692	C	2024-07-19	C26	2.1	Clove	C26_5	no	Labrisomidae	Malacoctenus triangulatus	no	yes	1	2	carnivore
693	E	2024-07-20	79	1.5	Clove	79_2	no	Labrisomidae	Malacoctenus aurolineatus	no	yes	1	5	carnivore
694	E	2024-07-20	79	1.5	Clove	79_3	no	Labrisomidae	Malacoctenus aurolineatus	no	yes	1	5	carnivore
695	E	2024-07-20	79	1.5	Clove	79_3	no	Labrisomidae	Malacoctenus triangulatus	no	yes	1	5	carnivore
696	E	2024-07-21	84	1.5	Clove	84_5	no	Labrisomidae	Malacoctenus triangulatus	no	yes	1	2	carnivore
697	E	2024-07-22	73	1.1	Clove	73_1	no	Labrisomidae	Malacoctenus aurolineatus	no	yes	1	2	carnivore
698	E	2024-07-22	73	1.1	Clove	73_2	no	Labrisomidae	Malacoctenus aurolineatus	no	yes	1	2	carnivore
699	E	2024-07-25	85	3.5	Clove	85_1	no	Labrisomidae	Malacoctenus aurolineatus	no	yes	1	4	carnivore
700	E	2024-07-25	85	3.5	Clove	85_2	no	Labrisomidae	Malacoctenus triangulatus	no	yes	1	4	carnivore
701	E	2024-07-25	85	3.5	Clove	85_3	no	Labrisomidae	Malacoctenus aurolineatus	no	yes	1	4	carnivore
702	E	2024-07-25	85	3.5	Clove	85_3	no	Labrisomidae	Malacoctenus triangulatus	no	yes	1	4	carnivore
703	E	2024-07-25	85	3.5	Clove	85_4	no	Labrisomidae	Malacoctenus aurolineatus	no	yes	1	4	carnivore
704	C	2024-07-25	C31	5.0	Clove	C31_3	no	Labrisomidae	Malacoctenus aurolineatus	no	yes	1	4	carnivore
705	E	2024-07-26	99	1.2	Clove	99_2	no	Labrisomidae	Malacoctenus triangulatus	no	yes	1	2	carnivore
706	C	2024-07-26	C32	3.0	Clove	C32_1	no	Labrisomidae	Malacoctenus triangulatus	no	yes	1	4	carnivore
707	C	2024-07-26	C32	3.0	Clove	C32_4	no	Labrisomidae	Malacoctenus triangulatus	no	yes	1	4	carnivore
708	E	2024-06-27	C2	2.8	UVC	C2_5	no	Labrisomidae	Malacoctenus triangulatus	no	yes	2	3	carnivore
709	E	2024-06-28	C7	3.5	UVC	C7_2	no	Labrisomidae	Malacoctenus triangulatus	no	yes	1	3	carnivore
710	P	2024-07-04	11	1.5	UVC	11_1	no	Labrisomidae	Malacoctenus triangulatus	no	yes	1	3	carnivore
711	P	2024-07-04	18	2.9	UVC	18_2	no	Labrisomidae	Malacoctenus triangulatus	no	yes	1	3	carnivore
712	E	2024-07-07	43	3.3	UVC	43_Coral	yes	Labrisomidae	Malacoctenus triangulatus	no	yes	1	2	carnivore
713	E	2024-07-07	43	3.3	UVC	43_3	no	Labrisomidae	Malacoctenus triangulatus	no	yes	2	2	carnivore
714	E	2024-07-07	43	3.3	UVC	43_4	no	Labrisomidae	Malacoctenus triangulatus	no	yes	2	2	carnivore
715	E	2024-07-07	43	3.3	UVC	43_5	no	Labrisomidae	Malacoctenus triangulatus	no	yes	1	2	carnivore
716	E	2024-07-08	69	3.5	UVC	69_3	no	Labrisomidae	Malacoctenus triangulatus	no	yes	1	4	carnivore
717	E	2024-07-08	69	3.5	UVC	69_4	no	Labrisomidae	Malacoctenus triangulatus	no	yes	1	4	carnivore
718	C	2024-07-10	C17	1.7	UVC	C17_2	no	Labrisomidae	Malacoctenus triangulatus	no	yes	1	2	carnivore
719	C	2024-07-10	C17	1.7	UVC	C17_3	no	Labrisomidae	Malacoctenus triangulatus	no	yes	1	2	carnivore
720	E	2024-07-10	72	3.0	UVC	72_Coral	yes	Labrisomidae	Malacoctenus triangulatus	no	yes	1	4	carnivore
721	C	2024-07-11	C18	1.3	UVC	C18_2	no	Labrisomidae	Malacoctenus triangulatus	no	yes	1	3	carnivore
722	E	2024-07-11	83	2.7	UVC	83_Coral	yes	Labrisomidae	Malacoctenus triangulatus	no	yes	1	4	carnivore
723	E	2024-07-11	83	2.7	UVC	83_2	no	Labrisomidae	unknown	larvae	yes	1	4	n.a.
724	E	2024-07-12	91	3.4	UVC	91_4	no	Labrisomidae	Malacoctenus triangulatus	no	yes	1	3	carnivore
725	E	2024-07-14	77	1.5	UVC	77_Coral	yes	Labrisomidae	Malacoctenus triangulatus	no	yes	1	3	carnivore
726	C	2024-07-14	C21	1.4	UVC	C21_1	no	Labrisomidae	Malacoctenus aurolineatus	no	yes	1	2	carnivore
727	C	2024-07-14	C21	1.4	UVC	C21_1	no	Labrisomidae	Malacoctenus triangulatus	no	yes	1	2	carnivore
728	E	2024-07-15	68	3.5	UVC	68_Coral	yes	Labrisomidae	Malacoctenus triangulatus	no	yes	1	4	carnivore
729	E	2024-07-15	68	3.5	UVC	68_2	no	Labrisomidae	Malacoctenus triangulatus	no	yes	1	4	carnivore
730	E	2024-07-17	80	1.6	UVC	80_1	no	Labrisomidae	Malacoctenus triangulatus	no	yes	1	3	carnivore
731	E	2024-07-17	80	1.6	UVC	80_4	no	Labrisomidae	Malacoctenus triangulatus	no	yes	1	3	carnivore
732	E	2024-07-17	80	1.6	UVC	80_5	no	Labrisomidae	Malacoctenus triangulatus	no	yes	1	3	carnivore
733	C	2024-07-17	C23	3.1	UVC	C23_2	no	Labrisomidae	Malacoctenus triangulatus	no	yes	1	4	carnivore
734	C	2024-07-19	C25	3.0	UVC	C25_3	no	Labrisomidae	Malacoctenus aurolineatus	no	yes	1	2	carnivore
735	C	2024-07-19	C26	2.1	UVC	C26_3	no	Labrisomidae	Malacoctenus aurolineatus	no	yes	1	2	carnivore
736	E	2024-07-20	79	1.5	UVC	79_3	no	Labrisomidae	Malacoctenus triangulatus	no	yes	1	5	carnivore
737	E	2024-07-20	79	1.5	UVC	79_3	no	Labrisomidae	Malacoctenus aurolineatus	no	yes	1	5	carnivore
738	E	2024-07-21	84	1.5	UVC	84_Coral	yes	Labrisomidae	Malacoctenus aurolineatus	no	yes	1	2	carnivore
739	E	2024-07-22	73	1.1	UVC	73_5	no	Labrisomidae	Malacoctenus aurolineatus	no	yes	1	2	carnivore
740	E	2024-07-25	85	3.5	UVC	85_1	no	Labrisomidae	Malacoctenus aurolineatus	no	yes	1	4	carnivore
741	E	2024-07-25	85	3.5	UVC	85_3	no	Labrisomidae	Malacoctenus aurolineatus	no	yes	1	4	carnivore
742	E	2024-07-25	85	3.5	UVC	85_4	no	Labrisomidae	Malacoctenus triangulatus	no	yes	1	4	carnivore
858	C	2024-06-29	C8	3.8	UVC	C8_2	no	Pomacentridae	Stegastes diencaeus	yes	yes	2	3	omnivore
950	E	2024-07-25	85	3.5	UVC	85_1	no	Pomacentridae	Stegastes diencaeus	no	yes	1	4	omnivore
979	P	2024-07-01	C11	2.6	Clove	C11_5	no	Tripterygiidae	Enneanectes jordani	no	yes	1	4	planktivore
980	P	2024-07-04	11	1.5	Clove	11_5	no	Tripterygiidae	Enneanectes matador	no	yes	2	3	carnivore
981	P	2024-07-04	18	2.9	Clove	18_5	no	Tripterygiidae	Enneanectes matador	no	yes	1	3	carnivore
982	E	2024-07-06	C15	2.3	Clove	C15_4	no	Tripterygiidae	Enneanectes matador	no	yes	1	2	carnivore
983	E	2024-07-07	43	3.3	Clove	43_4	no	Tripterygiidae	Enneanectes matador	no	yes	2	2	carnivore
984	E	2024-07-10	72	3.0	Clove	72_2	no	Tripterygiidae	Enneanectes matador	no	yes	2	4	carnivore
985	E	2024-07-10	72	3.0	Clove	72_4	no	Tripterygiidae	Enneanectes matador	no	yes	2	4	carnivore
986	E	2024-07-10	72	3.0	Clove	72_5	no	Tripterygiidae	Enneanectes matador	no	yes	3	4	carnivore
987	E	2024-07-12	91	3.4	Clove	91_2	no	Tripterygiidae	Enneanectes matador	no	yes	1	3	carnivore
988	C	2024-07-13	C20	2	Clove	C20_4	no	Tripterygiidae	Enneanectes matador	no	yes	1	2	carnivore
989	E	2024-07-14	77	1.5	Clove	77_1	no	Tripterygiidae	Malacoctenus triangulatus	no	yes	3	3	carnivore
990	E	2024-07-14	77	1.5	Clove	77_3	no	Tripterygiidae	Enneanectes boehlkei	no	yes	2	3	planktivore
991	E	2024-07-14	77	1.5	Clove	77_4	no	Tripterygiidae	Enneanectes matador	no	yes	4	3	carnivore
992	E	2024-07-14	77	1.5	Clove	77_5	no	Tripterygiidae	Enneanectes matador	no	yes	4	3	carnivore
993	E	2024-07-14	77	1.5	Clove	77_5	no	Tripterygiidae	Enneanectes jordani	no	yes	1	3	planktivore
994	E	2024-07-17	80	1.6	Clove	80_3	no	Tripterygiidae	Enneanectes matador	no	yes	1	3	carnivore
995	C	2024-07-17	C23	3.1	Clove	C23_5	no	Tripterygiidae	Tigrigobius saucrus	no	yes	1	4	omnivore
996	C	2024-07-18	C24	2.3	Clove	C24_5	no	Tripterygiidae	Enneanectes matador	no	yes	1	2	carnivore
997	E	2024-07-20	79	1.5	Clove	79_1	no	Tripterygiidae	Enneanectes matador	no	yes	1	5	carnivore
998	E	2024-07-20	79	1.5	Clove	79_2	no	Tripterygiidae	Enneanectes matador	no	yes	1	5	carnivore
999	E	2024-07-20	79	1.5	Clove	79_5	no	Tripterygiidae	Enneanectes matador	no	yes	2	5	carnivore
1000	C	2024-07-24	C29	2.0	Clove	C29_1	no	Tripterygiidae	Enneanectes matador	no	yes	1	4	carnivore
1001	C	2024-07-24	C29	2.0	Clove	C29_2	no	Tripterygiidae	Enneanectes matador	no	yes	1	4	carnivore
1002	C	2024-07-24	C29	2.0	Clove	C29_4	no	Tripterygiidae	Enneanectes boehlkei	no	yes	1	4	planktivore
1003	E	2024-07-25	85	3.5	Clove	85_1	no	Tripterygiidae	Enneanectes matador	no	yes	1	4	carnivore
1004	E	2024-07-25	85	3.5	Clove	85_2	no	Tripterygiidae	Enneanectes matador	no	yes	1	4	carnivore
1005	E	2024-07-25	85	3.5	Clove	85_5	no	Tripterygiidae	Enneanectes atrorus	no	yes	1	4	planktivore
1006	E	2024-07-26	99	1.2	Clove	99_2	no	Tripterygiidae	Enneanectes matador	no	yes	2	2	carnivore
1007	E	2024-07-26	99	1.2	Clove	99_4	no	Tripterygiidae	Enneanectes matador	no	yes	1	2	carnivore
1008	C	2024-07-26	C32	3.0	Clove	C32_2	no	Tripterygiidae	Enneanectes matador	no	yes	1	4	carnivore
1009	C	2024-07-26	C32	3.0	Clove	C32_5	no	Tripterygiidae	Enneanectes matador	no	yes	1	4	carnivore
1010	P	2024-07-01	C11	2.6	UVC	C11_5	no	Tripterygiidae	Enneanectes jordani	no	yes	1	4	planktivore
1011	P	2024-07-04	11	1.5	UVC	11_5	no	Tripterygiidae	Enneanectes matador	no	yes	2	3	carnivore
1012	E	2024-07-06	C15	2.3	UVC	C15_Coral	yes	Tripterygiidae	Enneanectes matador	no	yes	2	2	carnivore
1013	E	2024-07-10	72	3.0	UVC	72_Coral	yes	Tripterygiidae	Enneanectes matador	no	yes	1	4	carnivore
1014	E	2024-07-10	72	3.0	UVC	72_5	no	Tripterygiidae	Enneanectes matador	no	yes	2	4	carnivore
1015	C	2024-07-11	C18	1.3	UVC	C18_1	no	Tripterygiidae	Enneanectes matador	no	yes	1	3	carnivore
1016	E	2024-07-11	83	2.7	UVC	83_Coral	yes	Tripterygiidae	Enneanectes matador	no	yes	1	4	carnivore
1017	E	2024-07-11	83	2.7	UVC	83_1	no	Tripterygiidae	Enneanectes matador	no	yes	1	4	carnivore
1018	E	2024-07-13	74	1.9	UVC	74_3	no	Tripterygiidae	Enneanectes matador	no	yes	1	2	carnivore
1019	E	2024-07-13	74	1.9	UVC	74_4	no	Tripterygiidae	Enneanectes matador	no	yes	1	2	carnivore
1020	C	2024-07-13	C20	2	UVC	C20_4	no	Tripterygiidae	Enneanectes matador	no	yes	1	2	carnivore
1021	E	2024-07-14	77	1.5	UVC	77_1	no	Tripterygiidae	Enneanectes matador	no	yes	1	3	carnivore
1022	E	2024-07-14	77	1.5	UVC	77_4	no	Tripterygiidae	Malacoctenus triangulatus	no	yes	2	3	carnivore
1023	E	2024-07-14	77	1.5	UVC	77_4	no	Tripterygiidae	Enneanectes jordani	no	yes	1	3	planktivore
1024	E	2024-07-14	77	1.5	UVC	77_5	no	Tripterygiidae	Enneanectes matador	no	yes	2	3	carnivore
1025	E	2024-07-14	77	1.5	UVC	77_5	no	Tripterygiidae	Enneanectes jordani	no	yes	1	3	planktivore
1026	E	2024-07-17	80	1.6	UVC	80_3	no	Tripterygiidae	Enneanectes matador	no	yes	1	3	carnivore
1027	E	2024-07-17	80	1.6	UVC	80_4	no	Tripterygiidae	Enneanectes matador	no	yes	1	3	carnivore
1028	E	2024-07-17	80	1.6	UVC	80_5	no	Tripterygiidae	Tigrigobius saucrus	no	yes	1	3	omnivore
1029	E	2024-07-20	79	1.5	UVC	79_2	no	Tripterygiidae	Enneanectes matador	no	yes	1	5	carnivore
1030	E	2024-07-20	79	1.5	UVC	79_5	no	Tripterygiidae	Enneanectes matador	no	yes	2	5	carnivore
1031	E	2024-07-21	84	1.5	UVC	84_Coral	yes	Tripterygiidae	Enneanectes matador	no	yes	1	2	carnivore
1032	C	2024-07-21	C28	3.0	UVC	C28_3	no	Tripterygiidae	unknown	no	yes	1	4	n.a.
1033	E	2024-07-22	73	1.1	UVC	73_Coral	yes	Tripterygiidae	Enneanectes jordani	no	yes	1	2	planktivore
1034	E	2024-07-25	85	3.5	UVC	85_1	no	Tripterygiidae	Enneanectes matador	no	yes	1	4	carnivore
1035	E	2024-07-25	85	3.5	UVC	85_2	no	Tripterygiidae	Enneanectes matador	no	yes	1	4	carnivore
1036	E	2024-07-25	85	3.5	UVC	85_3	no	Tripterygiidae	Enneanectes matador	no	yes	2	4	carnivore
1037	E	2024-07-26	99	1.2	UVC	99_Coral	yes	Tripterygiidae	Enneanectes matador	no	yes	1	2	carnivore
1038	E	2024-07-26	99	1.2	UVC	99_2	no	Tripterygiidae	Enneanectes matador	no	yes	3	2	carnivore
1039	E	2024-07-26	99	1.2	UVC	99_3	no	Tripterygiidae	Enneanectes matador	no	yes	1	2	carnivore
1040	E	2024-07-26	99	1.2	UVC	99_4	no	Tripterygiidae	Enneanectes matador	no	yes	1	2	carnivore
1041	C	2024-07-26	C32	3.0	UVC	C32_4	no	Tripterygiidae	Enneanectes jordani	no	yes	1	4	planktivore
1042	C	2024-07-26	C32	3.0	UVC	C32_5	no	Tripterygiidae	Enneanectes matador	no	yes	1	4	carnivore
1043	E	2024-07-15	68	3.5	Clove	68_3	no	unknown	unknown	unknown	unknown	2	4	n.a.
1044	E	2024-07-17	80	1.6	UVC	80_1	no	unknown	unknown	unknown	unknown		3	n.a.
