# Supplementary material for: Marine cleaning stations as hotspots for cryptobenthic reef fish
Source: Sci Rep. 2026 Apr 2;16:11120. doi: 10.1038/s41598-026-44074-7 (PMC13046782; doi:10.1038/s41598-026-44074-7)
Supplement: Supplementary file 9 — Supplementary Material 9 [file 41598_2026_44074_MOESM9_ESM.r]

###MA-Skript ###Marine cleaning stations as hotspots for cryptobenthic reef fish

#Community analysis
#Comparing species richness, abundance and diversity among cleaning (E) vs. non cleaning stations (C)

# clear workspace from any previous entry
rm(list = ls()) 

#set working directory 
setwd("~/Desktop/Masterarbeit/R")


# Load necessary libraries
library(ggplot2)
library(reshape2)
library(ggsignif)
library(glmmTMB)
library(dplyr)
library(car)
library(viridis)
library(tidyr)
library(tidyverse) 
library(vegan) 
library(stringr)

###--------------------------Explore data-----------------------------#######

#----------------------UVC data--------------------------------------------


CRFuvc <-read_excel("~/Desktop/Masterarbeit/Data/UVC.xlsx")


CRFuvc$Treatment <- factor(CRFuvc$Treatment, levels = c("C", "E"))
CRFuvc$Juvenile<- factor(CRFuvc$Juvenile, levels = c("no", "yes"))
CRFuvc$Abundance <- as.numeric(CRFuvc$Abundance)
CRFuvc$Date <-as.character(CRFuvc$Date)
CRFuvc$HAS <- as.character(CRFuvc$HAS)


#How many stations did we sample? 
stations_per_treatment <- CRFuvc %>%
  group_by(Treatment) %>%
  summarise(unique_stations = n_distinct(Station))

# Print the result
print(stations_per_treatment)


##How many fish did we find in each treatment?
summaryCRFuvc <- CRFuvc %>%
  group_by(Treatment) %>%  
  summarise(
    mean_abundance = mean(Abundance, na.rm = TRUE),
    sd_abundance = sd(Abundance, na.rm = TRUE),
    n = n()
  )

print(summaryCRFuvc)


countCRFuvc <- CRFuvc %>%
  group_by(Treatment) %>%
  summarise(count = n())

# Create a simple bar plot
ggplot(countCRFuvc, aes(x = Treatment, y = count, fill = Treatment)) +
  geom_bar(stat = "identity") +
  labs(title = "Count of Fish with UVC",
       x = "Treatment",
       y = "Count of Fish") +
  scale_x_discrete(labels = c("C" = "no cleaning station", 
                              "E" = "active cleaning station", 
                              "P" = "previously active cleaning station")) +
  theme_minimal() +
  theme(legend.position = "none")


##How many different species did we find in total?

num_speciesUVC <- CRFuvc %>%
  summarise(unique_species = n_distinct(Species))

# Print the result
print(num_speciesUVC)

# Count unique species in treatment C
num_species_E_UVC <- CRFuvc %>%
  filter(Treatment == "E") %>%
  summarise(unique_species_E = n_distinct(Species))

# Print the result
print(num_species_E_UVC)

##Which were the ones we found in E but not in C? 
# Get unique species in Treatment E
species_E_UVC <- CRFuvc %>%
  filter(Treatment == "E") %>%
  select(Species) %>%
  distinct()

# Get unique species in Treatment C
species_C_UVC <- CRFuvc %>%
  filter(Treatment == "C") %>%
  select(Species) %>%
  distinct()

# Find species in E but not in C
unique_species_E_not_C_UVC <- species_E_UVC %>%
  filter(!Species %in% species_C_UVC$Species)

# Print the result
print(unique_species_E_not_C_UVC)

#Which species have been most abundant?
most_abundant_species_E_UVC <- CRFuvc %>%
  filter(Treatment == "E") %>%
  group_by(Species) %>%
  summarise(total_abundance = sum(Abundance, na.rm = TRUE)) %>%
  arrange(desc(total_abundance))

# Print the result
print(most_abundant_species_E_UVC)


most_abundant_species_C_UVC <- CRFuvc %>%
  filter(Treatment == "C") %>%
  group_by(Species) %>%
  summarise(total_abundance = sum(Abundance, na.rm = TRUE)) %>%
  arrange(desc(total_abundance))

# Print the result
print(most_abundant_species_C_UVC)

#Which family has been most abundant?
most_abundant_family_UVC <- CRFuvc %>%
  group_by(Family) %>%
  summarise(total_abundance = sum(Abundance, na.rm = TRUE)) %>%
  arrange(desc(total_abundance))

# Print the result
print(most_abundant_family_UVC )

# Filter for family Gobiidae and treatments E and C
gobiidae_data <- CRFuvc %>%
  filter(Family == "Gobiidae" & Treatment %in% c("E", "C"))

# Summarize total abundance by species and treatment
species_abundance <- gobiidae_data %>%
  group_by(Species, Treatment) %>%
  summarise(total_abundance = sum(Abundance, na.rm = TRUE), .groups = "drop")

# Create a bar plot showing the abundances
ggplot(species_abundance, aes(x = fct_reorder(Species, -total_abundance), 
                              y = total_abundance, 
                              fill = Treatment)) +
  geom_bar(stat = "identity", position = "dodge") +  # Use dodge to separate bars for treatments
  labs(title = "Abundance of Gobiidae Species with UVC",
       x = "Species",
       y = "Number of Individuals") +
  theme_minimal() +
  theme(axis.text.x = element_text(angle = 45, hjust = 1))  # Rotate x-axis labels

#Most diverse families
# Count the number of unique species per family
family_diversity <- CRFuvc %>%
  group_by(Family) %>%
  summarise(num_species = n_distinct(Species), .groups = "drop") %>%
  arrange(desc(num_species))

# Print the results
print(family_diversity)

#------------------Clove data------------------

#rm(list = ls()) 
CRFclove <-read_excel("~/Desktop/Masterarbeit/Data/Clove.xls")


CRFclove$Treatment <- factor(CRFclove$Treatment, levels = c("C", "E"))
CRFclove$Juvenile <- factor(CRFclove$Juvenile, levels = c("no", "yes"))
CRFclove$Abundance <- as.numeric(CRFclove$Abundance)
CRFclove$Date <- as.character(CRFclove$Date)
CRFclove$HAS <- as.character(CRFclove$HAS)

# How many stations did we sample? 
stations_per_treatment <- CRFclove %>%
  group_by(Treatment) %>%
  summarise(unique_stations = n_distinct(Station))

# Print the result
print(stations_per_treatment)
-----------------------------------------------------------------------------------
  
  #Which station did we find with the method Clove but not with the method UVC?
  # Get unique stations from the Clove method
  stations_clove <- CRFclove %>%
  select(Station) %>%
  distinct()

# Get unique stations from the UVC method
stations_uvc <- CRFuvc %>%
  select(Station) %>%
  distinct()

# Find stations in Clove but not in UVC
unique_stations_clove_not_uvc <- stations_clove %>%
  filter(!Station %in% stations_uvc$Station)

# Print the result
print(unique_stations_clove_not_uvc) ##Station C24 is without data for UVC ##deleted C24 in Clove datasheet
----------------------------------------------------------------------------------
  ## How many fish did we find in each treatment?
  summaryCRFclove <- CRFclove %>%
  group_by(Treatment) %>%  
  summarise(
    mean_abundance = mean(Abundance, na.rm = TRUE),
    sd_abundance = sd(Abundance, na.rm = TRUE),
    n = n()
  )

print(summaryCRFclove)

countCRFclove <- CRFclove %>%
  group_by(Treatment) %>%
  summarise(count = n())

# Create a simple bar plot
ggplot(countCRFclove, aes(x = Treatment, y = count, fill = Treatment)) +
  geom_bar(stat = "identity") +
  labs(title = "Count of Fish with UVC",
       x = "Treatment",
       y = "Count of Fish") +
  scale_x_discrete(labels = c("C" = "no cleaning station", 
                              "E" = "active cleaning station", 
                              "P" = "previously active cleaning station")) +
  theme_minimal() +
  theme(legend.position = "none")

## How many different species did we find in total?
num_species <- CRFclove %>%
  summarise(unique_species = n_distinct(Species))

# Print the result
print(num_species)

# Count unique species in treatment C
num_species_E <- CRFclove %>%
  filter(Treatment == "E") %>%
  summarise(unique_species_E = n_distinct(Species))

# Print the result
print(num_species_E)

## Which were the ones we found in E but not in C? 
# Get unique species in Treatment E
species_E_clove <- CRFclove %>%
  filter(Treatment == "E") %>%
  select(Species) %>%
  distinct()

# Get unique species in Treatment C
species_C_clove <- CRFclove %>%
  filter(Treatment == "C") %>%
  select(Species) %>%
  distinct()

# Find species in E but not in C
unique_species_E_not_C_clove <- species_E_clove %>%
  filter(!Species %in% species_C_clove$Species)

# Print the result
print(unique_species_E_not_C_clove)

# Which species have been most abundant?
most_abundant_species_E_clove <- CRFclove %>%
  filter(Treatment == "E") %>%
  group_by(Species) %>%
  summarise(total_abundance = sum(Abundance, na.rm = TRUE)) %>%
  arrange(desc(total_abundance))

# Print the result
print(most_abundant_species_E_clove)

most_abundant_species_C_clove <- CRFclove %>%
  filter(Treatment == "C") %>%
  group_by(Species) %>%
  summarise(total_abundance = sum(Abundance, na.rm = TRUE)) %>%
  arrange(desc(total_abundance))

# Print the result
print(most_abundant_species_C_clove)

#Which species have been most abundant?
most_abundant_family_clove <- CRFclove %>%
  group_by(Family) %>%
  summarise(total_abundance = sum(Abundance, na.rm = TRUE)) %>%
  arrange(desc(total_abundance))

# Print the result
print(most_abundant_family_clove )


#Most diverse families
# Count the number of unique species per family
family_diversity_clove <- CRFclove %>%
  group_by(Family) %>%
  summarise(num_species = n_distinct(Species), .groups = "drop") %>%
  arrange(desc(num_species))

# Print the results
print(family_diversity_clove)

# Filter for family Gobiidae and treatments E and C
gobiidae_data <- CRFclove %>%
  filter(Family == "Gobiidae" & Treatment %in% c("E", "C"))

# Summarize total abundance by species and treatment
species_abundance <- gobiidae_data %>%
  group_by(Species, Treatment) %>%
  summarise(total_abundance = sum(Abundance, na.rm = TRUE), .groups = "drop")

# Create a bar plot showing the abundances
ggplot(species_abundance, aes(x = fct_reorder(Species, -total_abundance), 
                              y = total_abundance, 
                              fill = Treatment)) +
  geom_bar(stat = "identity", position = "dodge") +  # Use dodge to separate bars for treatments
  labs(title = "Abundance of Gobiidae Species with Clove Oil",
       x = "Species",
       y = "Number of individuals") +
  theme_minimal() +
  theme(axis.text.x = element_text(angle = 45, hjust = 1))  # Rotate x-axis labels


####---------------------Community analysis------------------------------#####
----------------------------------------------------------------------

fish <-read_excel("~/Desktop/Masterarbeit/Data/combineddata.xlsx")
fish <- na.omit(fish)


#prepare data
fish$Treatment <- factor(fish$Treatment, levels = c("E", "C"))
fish$HAS <- factor(fish$HAS, levels = c("1", "2", "3", "4", "5"))
fish$Depth <- as.numeric(fish$Depth)


-------------------------------------------------------------------------------------------
###Is there a difference between methods (UVC vs Clove)?
  
hist(fish$Clove)
hist (fish$UVC)


##abundance
t_test_result_abundance <- t.test(fish$UVC, fish$Clove, paired = TRUE)
print(t_test_result_abundance)

# Wilcoxon signed-rank test for paired samples (no normal dist)
wilcox_test_result_abundance <- wilcox.test(fish$UVC, fish$Clove, paired = TRUE)
print(wilcox_test_result_abundance)


# Melt the data into long format for ggplot
fish_long <- melt(fish, measure.vars = c("UVC", "Clove"), variable.name = "Method", value.name = "Abundance")

# Create the violin plot
violin_plot <- ggplot(fish_long, aes(x = Method, y = Abundance)) +
  geom_violin(alpha = 0.6, trim = TRUE, scale = "area") +  # Adjusted to area scaling
  geom_point(position = position_jitter(width = 0.1), alpha = 0.3, color = "black", size = 1) +  # Individual observations
  stat_summary(fun = mean, geom = "point", size = 4, color = "red", shape = 21, stroke = 1.5) +  # Mean points
  stat_summary(fun.data = mean_cl_normal, geom = "errorbar", width = 0.2, color = "red", size = 0.8) +  # Error bars
  scale_x_discrete(labels = c("UVC" = "UVC", "Clove" = "Clove"), name = "") +  # Labeling axes
  labs(title = "Abundance Comparison between UVC and Clove",
       y = "Abundance",
       caption = "") +  
  theme_minimal(base_size = 15) +  # Base size for readability
  theme(
    legend.position = "none",  # Remove legend
    plot.title = element_text(face = "bold", size = 16, hjust = 0.5),  # Center title
    axis.title.x = element_text(face = "bold", size = 14), 
    axis.title.y = element_text(face = "bold", size = 14), 
    axis.text = element_text(size = 12)  # Axis text size
  )

violin_plot + 
  geom_signif(comparisons = list(c("UVC", "Clove")),
              map_signif_level = TRUE, y_position = max(fish_long$Abundance, na.rm = TRUE) * 0.9, # Adjust y_position for placement of asterisks
              textsize = 5) +
  scale_y_continuous(limits = c(0, NA))  # Y-axis limits


###Heatmap for Vis of Species Count / method

fish_data <-read_excel("~/Desktop/Masterarbeit/Data/Spreadsheet.xlsx")


fish_data <- fish_data %>%
  mutate(Treatment = factor(Treatment), #Ensure treatment is a factor
         Species = str_replace_all(Species, " ", "_"), #Replace space with underscore in species names
         Date = as.Date(Date, format = "%m/%d/%Y")) #Convert date to Date format


fish_datanew <- fish_data[fish_data$Treatment != 'P', ]
fish_datanew <- fish_datanew %>% drop_na()

fish_datanew$Method <- factor(fish_datanew$Method, levels = c("Clove", "UVC"))
fish_datanew$HAS <- factor(fish_datanew$HAS, levels = c("1", "2", "3", "4", "5"))
str(fish_datanew)

species_diversity <- fish_datanew %>%
  group_by(Treatment) %>%
  summarise(unique_species = n_distinct(Species))  # Count unique species

print(species_diversity)

# Create a count dataframe for each species across methods, excluding unknown species
count_data <- fish_datanew %>%
  filter(Species != "unknown") %>%  # Exclude unknown species
  group_by(Method, Species) %>%  # Group by Method and Species
  summarise(Count = n(), .groups = 'drop') %>%
  pivot_wider(names_from = Method, values_from = Count, values_fill = list(Count = 0))  # Fill missing values with 0

# Calculate total abundance for each species and order them from least abundant to most
species_ordered <- count_data %>%
  rowwise() %>%
  mutate(Total = sum(c_across(starts_with("UVC"):starts_with("Clove")))) %>%
  arrange(Total) %>%  # Change to ascending order
  pull(Species)

# Convert count data to long format for ggplot, maintaining the species order
heatmap_long <- count_data %>%
  pivot_longer(cols = starts_with("UVC"):starts_with("Clove"), names_to = "Method", values_to = "Count") %>%
  mutate(Species = factor(Species, levels = species_ordered)) %>%  # Reorder Species
  arrange(Species)

# Create the heatmap with absolute counts
ggplot(heatmap_long, aes(x = Method, y = Species)) +
  geom_tile(aes(fill = ifelse(Count == 0, NA, Count)), color = "white") +
  scale_fill_gradient(
    low = "grey",
    high = "#D55E00",
    na.value = "lightgrey",
    name = "Abundance per species"   # Legend title
  ) +
  labs(title = "Abundance per species by Method",
       x = "Method",
       y = "Species") +
  theme_minimal(base_family = "Times New Roman") +
  theme(
    axis.text.x = element_text(angle = 30, hjust = 1, size = 14),
    axis.text.y = element_text(face = "italic", size = 14),
    plot.title = element_text(face = "bold", size = 20, hjust = 0.5),
    axis.title.y = element_text(size = 18, face = "bold"),
    axis.title.x = element_text(size = 16, face = "bold"),
    legend.title = element_text(size = 14, face = "bold"),   # Legend title style
    legend.text = element_text(size = 12)                    # Legend text size
  ) +
  geom_text(aes(label = ifelse(Count == 0, "0", Count)),
            color = "black",
            size = 4,
            hjust = 0.5,
            vjust = 0.5)

ggsave(
  filename = "HeatmapABU.pdf",
  device = cairo_pdf,
  width = 12,
  height = 12,
  units = "in"
)

##diversity
t_test_result_diversity <- t.test(fish$DiversityUVC, fish$DiversityClove, paired = TRUE)
print(t_test_result_diversity)

wilcox_test_result_diversity <- wilcox.test(fish$DiversityUVC, fish$DiversityClove, paired = TRUE)
print(wilcox_test_result_diversity)


fish_long_diversity <- melt(fish, measure.vars = c("DiversityUVC", "DiversityClove"), 
                            variable.name = "Method", value.name = "Diversity")

# Create the violin plot for Diversity
violin_plot_diversity <- ggplot(fish_long_diversity, aes(x = Method, y = Diversity)) +
  geom_violin(alpha = 0.6, trim = TRUE, scale = "area") +  # Adjusted to area scaling
  geom_point(position = position_jitter(width = 0.1), alpha = 0.3, color = "black", size = 1) +  # Individual observations
  stat_summary(fun = mean, geom = "point", size = 4, color = "red", shape = 21, stroke = 1.5) +  # Mean points
  stat_summary(fun.data = mean_cl_normal, geom = "errorbar", width = 0.2, color = "red", size = 0.8) +  # Error bars
  scale_x_discrete(labels = c("DiversityUVC" = "UVC", "DiversityClove" = "Clove"), name = "") +  # Labeling axes
  labs(title = "Diversity Comparison between UVC and Clove",
       y = "Diversity",
       caption = "") +  
  theme_minimal(base_size = 15) +  # Base size for readability
  theme(
    legend.position = "none",  # Remove legend
    plot.title = element_text(face = "bold", size = 16, hjust = 0.5),  # Center title
    axis.title.x = element_text(face = "bold", size = 14), 
    axis.title.y = element_text(face = "bold", size = 14), 
    axis.text = element_text(size = 12)  # Axis text size
  )

# Add significance comparison 
violin_plot_diversity + 
  geom_signif(comparisons = list(c("DiversityUVC", "DiversityClove")),
              map_signif_level = TRUE, 
              y_position = max(fish_long_diversity$Diversity, na.rm = TRUE) * 0.9,  # Adjust y_position for placement of asterisks
              textsize = 5) +
  scale_y_continuous(limits = c(0, NA))  # Y-axis limits


##richness
t_test_result_richness <- t.test(fish$richnessUVC, fish$richnessClove, paired = TRUE)
print(t_test_result_richness)

wilcox_test_result_richness <- wilcox.test(fish$richnessUVC, fish$richnessClove, paired = TRUE)
print(wilcox_test_result_richness)


# Melt the data into long format for ggplot for Richness
fish_long_richness <- melt(fish, measure.vars = c("richnessUVC", "richnessClove"), 
                           variable.name = "Method", value.name = "Richness")

# Create the violin plot for Richness
violin_plot_richness <- ggplot(fish_long_richness, aes(x = Method, y = Richness)) +
  geom_violin(alpha = 0.6, trim = TRUE, scale = "area") +  # Adjusted to area scaling
  geom_point(position = position_jitter(width = 0.1), alpha = 0.3, color = "black", size = 1) +  # Individual observations
  stat_summary(fun = mean, geom = "point", size = 4, color = "red", shape = 21, stroke = 1.5) +  # Mean points
  stat_summary(fun.data = mean_cl_normal, geom = "errorbar", width = 0.2, color = "red", size = 0.8) +  # Error bars
  scale_x_discrete(labels = c("richnessUVC" = "UVC", "richnessClove" = "Clove"), name = "") +  # Labeling axes
  labs(title = "Species Richness Comparison between UVC and Clove",
       y = "Richness",
       caption = "") +  
  theme_minimal(base_size = 15) +  # Base size for readability
  theme(
    legend.position = "none",  # Remove legend
    plot.title = element_text(face = "bold", size = 16, hjust = 0.5),  # Center title
    axis.title.x = element_text(face = "bold", size = 14), 
    axis.title.y = element_text(face = "bold", size = 14), 
    axis.text = element_text(size = 12)  # Axis text size
  )

# Add significance comparison 
violin_plot_richness + 
  geom_signif(comparisons = list(c("richnessUVC", "richnessClove")),
              map_signif_level = TRUE, 
              y_position = max(fish_long_richness$Richness, na.rm = TRUE) * 0.9,  # Adjust y_position for placement of asterisks
              textsize = 5) +
  scale_y_continuous(limits = c(0, NA))  # Y-axis limits


----------------------------------------------------------------------------------------
## comtinuing with UVC data only 
###Abundance: Treatment & HAS fixed, Depth & station as random factor
  
hist(fish$Clove)
hist(fish$UVC)
fish$UVC_log <- log(fish$UVC)
hist(fish$UVC_log)
fish$Clove_log <-log(fish$Clove)
hist(fish$Clove_log)
fish$HAS <- as.numeric(fish$HAS)

# Set Treatment C as the baseline 
fish$Treatment <- relevel(factor(fish$Treatment), ref = "C")


#Extreme values
ggplot(fish, aes(x = Treatment, y = UVC_log)) + 
  geom_dotplot(binaxis = 'y', stackdir = 'center', position = "jitter", dotsize = 1) +
  labs(title = "Dot Plot of UVC_log by Treatment",
       x = "Treatment",
       y = "UVC_log") +
  theme_minimal()

#GLMM abundance
model_abundance <- glmmTMB(UVC_log ~  Treatment + HAS+  (1 | Station) + (1 | Depth)  ,
                           data = fish, 
                           family = gaussian)
summary(model_abundance)


# Extract residuals and fitted values
residuals_values <- residuals(model_abundance, type = "pearson")
fitted_values <- fitted(model_abundance)

# 1. Residuals vs Fitted Plot
residuals_vs_fitted <- ggplot(data.frame(Fitted = fitted_values, Residuals = residuals_values), aes(x = Fitted, y = Residuals)) +
  geom_point() +
  geom_hline(yintercept = 0, linetype = "dashed", color = "red") +
  labs(title = "Residuals vs Fitted Values",
       x = "Fitted Values",
       y = "Residuals (Pearson)") +
  theme_minimal()

# 2. Q-Q Plot
qq_plot_data <- data.frame(Residuals = residuals_values)
qq_plot <- ggplot(qq_plot_data, aes(sample = Residuals)) +
  geom_qq() +
  geom_qq_line() +
  labs(title = "Q-Q Plot of Residuals",
       x = "Theoretical Quantiles",
       y = "Sample Quantiles") +
  theme_minimal()

# Print the plots
print(residuals_vs_fitted)
print(qq_plot)

#Visualize

interaction_plot <- ggplot(fish, aes(x = Treatment, y = UVC_log, color = factor(HAS))) +
  geom_point(position = position_jitter(width = 0.2), alpha = 0.5) +
  stat_summary(fun = mean, geom = "point", size = 3, color = "black") +  # Add mean points
  stat_summary(fun.data = mean_cl_normal, geom = "errorbar", width = 0.2, color = "black") + 
  scale_x_discrete(labels = c("C" = "no cleaning station", "E" = "active cleaning station")) +
  scale_color_viridis_d(option = "turbo", name = "HAS Score") +  # Use a colorblind-friendly palette
  labs(title = "Abundance of Cryptobenthic reef fish",
       x = "",
       y = "Number of individuals (log)") +
  theme_minimal() +
  theme(legend.position = "right")  # Move legend to a clear position

print(interaction_plot)


# Fit a linear model with interaction
model <- lm(UVC_log ~ HAS * Treatment, data = fish)

# View the summary of the model
summary(model)

#install.packages("ggsignif")

#visualize Abundance
Abundance_plot <- ggplot(fish, aes(x = Treatment, y = UVC_log, fill = Treatment)) +
  geom_violin(alpha = 0.6, trim = TRUE, scale = "area") +  # Different fill per group
  geom_point(position = position_jitter(width = 0.1), alpha = 0.6, color = "black", size = 3) +  
  stat_summary(fun = mean, geom = "point", size = 4, color = "black", shape = 21, stroke = 1.5) +  # Mean points black
  stat_summary(fun.data = mean_cl_normal, geom = "errorbar", width = 0.2, color = "black", size = 0.8) +  # CI black
  scale_fill_manual(values = c("C" = "#999999", "E" = "#D55E00")) +  # Color-blind friendly palette
  scale_x_discrete(labels = c("C" = "no cleaning station", "E" = "active cleaning station"), 
                   name = "") +
  labs(title = "",
       y = "Log CRF abundance",
       caption = "") +
  theme_minimal(base_size = 15) +
  theme(
    legend.position = "none",
    plot.title = element_text(face = "bold", size = 16, hjust = 0.5),
    plot.subtitle = element_text(size = 14, hjust = 0.5),
    axis.title.x = element_text(face = "bold", size = 14), 
    axis.title.y = element_text(face = "bold", size = 20), 
    axis.text = element_text(size = 15,face = "bold"),
    panel.grid.major.x = element_blank(),
    panel.grid.minor.x = element_blank(),
    panel.grid.major.y = element_blank(),
    panel.grid.minor.y = element_blank(),
    axis.line = element_line(colour = "black")
  ) +
  geom_signif(comparisons = list(c("C", "E")),
              map_signif_level = TRUE, 
              y_position = max(fish$UVC_log, na.rm = TRUE) + 0.0,
              textsize = 10) +
  scale_y_continuous(expand = expansion(mult = c(0.05, 0.15)), limits = c(0, NA))
print(Abundance_plot)


---------------------------------------------------------------------------------------------
##Diversity: Treatment & HAS fixed, Depth & station as random factor
  
hist(fish$DiversityUVC)

interaction_plot <- ggplot(fish, aes(x = Treatment, y = DiversityUVC, color = factor(HAS))) +
  geom_point(position = position_jitter(width = 0.2), alpha = 0.5) +
  stat_summary(fun = mean, geom = "point", size = 3, color = "black") +  # Add mean points
  stat_summary(fun.data = mean_cl_normal, geom = "errorbar", width = 0.2, color = "black") + 
  scale_x_discrete(labels = c("C" = "no cleaning station", "E" = "active cleaning station")) +
  scale_color_viridis_d(option = "turbo", name = "HAS Score") +  # Use a colorblind-friendly palette
  labs(title = "Diversity of Cryptobenthic reef fish",
       x = "",
       y = "Shannon-Diversity-Index") +
  theme_minimal() +
  theme(legend.position = "right")  # Move legend to a clear position

print(interaction_plot)

#Extreme values
ggplot(fish, aes(x = Treatment, y = DiversityUVC)) + 
  geom_dotplot(binaxis = 'y', stackdir = 'center', position = "jitter", dotsize = 1) +
  labs(title = "Dot Plot of UVC_log by Treatment",
       x = "Treatment",
       y = "DiversityUVC") +
  theme_minimal()

# Fit the GLMM
model_diversity <- glmmTMB(DiversityUVC ~ Treatment + HAS +  (1 | Station)+ (1 | Depth)  ,
                           data = fish, 
                           family = gaussian)
summary(model_diversity)

fish$HAS <- factor(fish$HAS, levels = c("1", "2", "3", "4", "5"))
fish$HAS <- as.numeric(fish$HAS)

model_diversity_HAS <- glmmTMB(HAS ~  DiversityUVC + Treatment +  (1 | Station)+ (1 | Depth),
                               data = fish, 
                               family = gaussian)
summary(model_diversity_HAS)

# Fit a linear model with interaction
model <- lm(DiversityUVC ~ HAS * Treatment, data = fish)

# View the summary of the model
summary(model)

# Extract residuals and fitted values
residuals_values <- residuals(model_diversity, type = "pearson")
fitted_values <- fitted(model_diversity)

# 1. Residuals vs Fitted Plot
residuals_vs_fitted <- ggplot(data.frame(Fitted = fitted_values, Residuals = residuals_values), aes(x = Fitted, y = Residuals)) +
  geom_point(alpha = 0.6) +
  geom_hline(yintercept = 0, linetype = "dashed", color = "red") +
  labs(title = "Residuals vs Fitted Values",
       x = "Fitted Values",
       y = "Residuals (Pearson)") +
  theme_minimal()

# 2. Q-Q Plot
qq_plot_data <- data.frame(Residuals = residuals_values)
qq_plot <- ggplot(qq_plot_data, aes(sample = Residuals)) +
  geom_qq() +
  geom_qq_line(color = "blue") +
  labs(title = "Q-Q Plot of Residuals",
       x = "Theoretical Quantiles",
       y = "Sample Quantiles") +
  theme_minimal()

# Print the plots
print(residuals_vs_fitted)
print(qq_plot)


#visualize 
Diversity_plot2 <- ggplot(fish, aes(x = Treatment, y = DiversityUVC, fill = Treatment)) +
  geom_violin(alpha = 0.6, trim = TRUE, scale = "area") +
  geom_point(position = position_jitter(width = 0.1), alpha = 0.6, color = "black", size = 3) +
  stat_summary(fun = mean, geom = "point", size = 4, color = "black", shape = 21, stroke = 1.5) +  # Mean black
  stat_summary(fun.data = mean_cl_normal, geom = "errorbar", width = 0.2, color = "black", size = 0.8) +  # CI black
  scale_fill_manual(values = c("C" = "#999999", "E" = "#D55E00")) +  # Saturated, color-blind-friendly
  scale_x_discrete(labels = c("C" = "no cleaning station", "E" = "active cleaning station"), 
                   name = "") +
  labs(title = "",
       y = "Shannon Diversity Index (H')",
       caption = "") +
  theme_minimal(base_size = 15) +
  theme(
    legend.position = "none",
    plot.title = element_text(face = "bold", size = 16, hjust = 0.5),
    axis.title.x = element_text(face = "bold", size = 14), 
    axis.title.y = element_text(face = "bold", size = 20), 
    axis.text = element_text(size = 15, face= "bold"),
    panel.grid.major.x = element_blank(), 
    panel.grid.minor.x = element_blank(),  
    panel.grid.major.y = element_blank(), 
    panel.grid.minor.y = element_blank(),   
    axis.line = element_line(colour = "black")
  ) +
  geom_signif(comparisons = list(c("C", "E")),
              map_signif_level = TRUE, 
              y_position = max(fish$DiversityUVC, na.rm = TRUE) + 0.0,
              textsize = 10) +
  scale_y_continuous(expand = expansion(mult = c(0.05, 0.15)), limits = c(0, NA))

# Print the violin plot for DiversityUVC
print(Diversity_plot2)

--------------------------------------------------------------------------------------------
##Species richness: Treatment & HAS fixed, Depth & station as random factor
  
hist(fish$richnessUVC)
fish$richnessUVC_log <-log(fish$richnessUVC)
hist(fish$richnessUVC_log)

ggplot(fish, aes(x = richnessUVC_log)) +
  geom_histogram(bins = 20, fill = "skyblue", color = "black") +
  labs(title = "Histogram of Richness UVC",
       x = "Richness UVC",
       y = "Frequency") +
  theme_minimal()

qqnorm(fish$richnessUVC_log)
qqline(fish$richnessUVC_log, col = "red")  # Add reference line for normality

#check for influential data 

dot_plot <- ggplot(fish, aes(x = "", y = richnessUVC_log)) +
  geom_jitter(width = 0.2, alpha = 0.6, color = "black", size = 2) +  # Add jitter for individual observations
  labs(title = "Dot Plot of Richness UVC (Log-Transformed)",
       y = "Log of Richness UVC") +
  theme_minimal()

# Print the dot plot
print(dot_plot)

# Fit a linear model to check for influential points
model_richness <- lm(richnessUVC_log ~ 1, data = fish)  # Simple model with only an intercept
summary(model_richness)

model_richness <-lm(formula = richnessUVC_log ~ HAS * Treatment, data = fish)
summary(model_richness)

# Calculate standardized residuals and Cook's distance
fish$residuals <- rstandard(model_richness)  # Standardized residuals
fish$cooks_distance <- cooks.distance(model_richness)  # Cook's distance

# Identify outliers based on standardized residuals (absolute value > 3)
outliers <- fish[abs(fish$residuals) > 3, ]

# View the influential outliers ##no influential outliers
print(outliers)

interaction_plot <- ggplot(fish, aes(x = Treatment, y = richnessUVC_log, color = factor(HAS))) +
  geom_point(position = position_jitter(width = 0.2), alpha = 0.5) +
  stat_summary(fun = mean, geom = "point", size = 3, color = "black") +  # Add mean points
  stat_summary(fun.data = mean_cl_normal, geom = "errorbar", width = 0.2, color = "black") + 
  scale_x_discrete(labels = c("C" = "No Cleaning Station", "E" = "Active Cleaning Station")) +
  scale_color_viridis_d(option = "turbo", name = "HAS Score") +  # Use a colorblind-friendly palette
  labs(title = "Species Richness of Cryptobenthic Reef Fish",
       x = "",
       y = "Number of Species per Station") +
  ylim(0, max(fish$richnessUVC, na.rm = TRUE) * 1.1) +  # Set y-axis to start from 0
  theme_minimal() +
  theme(legend.position = "right")  # Move legend to a clear position

# Print the plot
print(interaction_plot)


fish$HAS <- as.numeric(fish$HAS)

model_richness <- glmmTMB(richnessUVC_log ~ Treatment + HAS + (1 | Station)+ (1 | Depth),
                          data = fish, 
                          family = gaussian)
summary(model_richness)

# Step 1: Extract residuals and fitted values from the model
residuals_values <- residuals(model_richness, type = "pearson")
fitted_values <- fitted(model_richness)

# Step 2: Residuals vs Fitted Plot
residuals_vs_fitted <- ggplot(data.frame(Fitted = fitted_values, Residuals = residuals_values), aes(x = Fitted, y = Residuals)) +
  geom_point() +
  geom_hline(yintercept = 0, linetype = "dashed", color = "red") +
  labs(title = "Residuals vs Fitted Values for Model Richness",
       x = "Fitted Values",
       y = "Residuals (Pearson)") +
  theme_minimal()

# Step 3: Q-Q Plot for Residuals
qq_plot_data <- data.frame(Residuals = residuals_values)
qq_plot <- ggplot(qq_plot_data, aes(sample = Residuals)) +
  geom_qq() +
  geom_qq_line() +
  labs(title = "Q-Q Plot of Residuals for Model Richness",
       x = "Theoretical Quantiles",
       y = "Sample Quantiles") +
  theme_minimal()

# Step 4: Print the plots
print(residuals_vs_fitted)
print(qq_plot)

fish$HAS <- factor(fish$HAS, levels = c("1", "2", "3", "4", "5"))
# Fit a linear model with interaction
model <- lm(richnessUVC_log ~ HAS * Treatment, data = fish)

# View the summary of the model
summary(model)

#visualize 
Richness_plot3 <- ggplot(fish, aes(x = Treatment, y = richnessUVC, fill = Treatment)) +
  geom_violin(alpha = 0.6, trim = TRUE, scale = "area") +
  geom_point(position = position_jitter(width = 0.1), alpha = 0.6, color = "black", size = 3) +
  stat_summary(fun = mean, geom = "point", size = 4, color = "black", shape = 21, stroke = 1.5) +  # Mean black
  stat_summary(fun.data = mean_cl_normal, geom = "errorbar", width = 0.2, color = "black", size = 0.8) +  # CI black
  scale_fill_manual(values = c("C" = "#999999", "E" = "#D55E00")) +  # Bold, color-blind-friendly
  scale_x_discrete(labels = c("C" = "no cleaning station", "E" = "active cleaning station"), 
                   name = "") +
  labs(title = "",
       y = "Log Species richness",
       caption = "") +
  theme_minimal(base_size = 15) +
  theme(
    legend.position = "none",
    plot.title = element_text(face = "bold", size = 16, hjust = 0.5),
    axis.title.x = element_text(face = "bold", size = 30), 
    axis.title.y = element_text(face = "bold", size = 20), 
    axis.text = element_text(size = 15, face="bold"),
    panel.grid.major.x = element_blank(),
    panel.grid.minor.x = element_blank(),
    panel.grid.major.y = element_blank(),
    panel.grid.minor.y = element_blank(),
    axis.line = element_line(colour = "black")
  ) +
  geom_signif(comparisons = list(c("C", "E")),
              map_signif_level = TRUE, 
              y_position = max(fish$richnessUVC, na.rm = TRUE) + 0.0,
              textsize = 10) +
  scale_y_continuous(expand = expansion(mult = c(0.05, 0.15)), limits = c(0, NA))

# Print the violin plot for Species Richness
print(Richness_plot3)


# Install if needed
#install.packages("sjPlot")

library(sjPlot)

tab_model(
  model_abundance, 
  model_diversity, 
  model_richness,
  
  show.re.var = FALSE,        # hide random effects (Station, Depth)
  show.stat = TRUE,           # show z-values
  string.stat = "z-value",    # label the statistic column
  show.r2 = FALSE,            # hide Marginal / Conditional R²
  show.icc = FALSE,           # hide intra-class correlation
  show.ci = FALSE,            # hide confidence intervals
  show.se = TRUE,             # show standard errors
  show.obs = FALSE,           # hide N row
  show.df = FALSE,            # hide degrees of freedom column if present
  
  pred.labels = c("Intercept", "Treatment", "HAS"), # only desired predictors
  dv.labels = c("Abundance", "Shannon Diversity", "Species Richness"),
  string.pred = "Predictors",
  string.est = "Estimates"
)

##Publication plot: combined figure

#ggarange; list figures , first / secnd/ third
install.packages("ggpubr")
# Ensure you're using patchwork, not ggpubr
detach("package:ggpubr", unload = TRUE)
library(ggpubr)
library(patchwork)
library(ggplot2)

# Set Times New Roman as the default font
theme_set(theme_minimal(base_family = "Times New Roman"))

# Publication plot: combined figure
final_plot <- (
  # ---- Plot A ----
  (Abundance_plot +
     labs(y = "Log CRF abundance") +
     theme(
       axis.title.x = element_blank(),
       axis.text.x  = element_blank(),
       axis.ticks.x = element_blank()
     )) /
    
    # ---- Plot B ----
  (Richness_plot3 +
     labs(y = "Log Species richness") +
     theme(
       axis.title.x = element_blank(),
       axis.text.x  = element_blank(),
       axis.ticks.x = element_blank()
     )) /
    
    # ---- Plot C ----
  (Diversity_plot2 +
     labs(y = "Shannon diversity (H')", x = "Treatment") +
     theme(
       axis.title.x = element_text(size = 16, face = "bold"),
       axis.text.x  = element_text(size = 14)
     ))
) +
  plot_layout(ncol = 1, heights = c(1, 1, 1)) +
  plot_annotation(tag_levels = "A") &
  theme(
    text = element_text(family = "Times New Roman"),
    axis.title.y = element_text(size = 20, face = "bold",
                                margin = margin(r = 15)),
    axis.text.y  = element_text(size = 18),
    plot.margin  = margin(5, 15, 5, 15) # moderate outer margins
  )

# Print the final figure
print(final_plot)


ggsave("Final_plot.png",height=15, width = 8, bg = "white", dpi = 600)

######---------------------Species compositin / fish communities----------#######

CRFuvc <-read_excel("~/Desktop/Masterarbeit/Data/UVC.xls")

##fish community differences among treatments/station status with a PERMANOVA

CRFuvc$Treatment <- factor(CRFuvc$Treatment, levels = c("C", "E"))
CRFuvc$Juvenile<- factor(CRFuvc$Juvenile, levels = c("no", "yes"))
CRFuvc$Abundance <- as.numeric(CRFuvc$Abundance)
CRFuvc$Date <-as.character(CRFuvc$Date)
CRFuvc$HAS <- as.character(CRFuvc$HAS)

#load necessary libraries
library(readxl)
library(glmmTMB)
library(dplyr)
library(tidyverse) # For data manipulation and visualization
library(vegan) # For community ecology analysis
library(stringr) # Explicitly load stringr

#Creating the species abundance matrix
community_data <- CRFuvc %>%
  group_by(Station, Species) %>%
  summarise(Abundance = sum(Abundance, na.rm = TRUE), .groups = "drop") %>%
  pivot_wider(names_from = Species, values_from = Abundance, values_fill = list(Abundance = 0))
print(head(community_data))  

#Prepare Treatment data
treatment_data <- CRFuvc %>%
  select(Station, Treatment) %>%
  distinct()
print(head(treatment_data))  

#Combine data for analysis
# Retain the Station column in community_data for merging later
final_data <- community_data %>%
  left_join(treatment_data, by = "Station")  
print(head(final_data))

#Perform PERMANOVA
# Ensure treatment is a factor
final_data$Treatment <- as.factor(final_data$Treatment)

community_matrix <- as.data.frame(final_data[, -which(names(final_data) %in% c("Station", "Treatment"))])  # Exclude Station and Treatment to create the matrix

# Perform PERMANOVA using adonis2
permanova_results <- adonis2(community_matrix ~ Treatment, data = final_data, permutations = 999)

print(permanova_results)

##analysis of similarity (ANOSIM) to give evidence over the dissimilarity between the station statuses
ano = anosim(community_matrix, treatment_data, distance="bray", permutations = 9999)
ano

#which species are significantlly more abundant in one treatment than the other?
#install.packages("indicspecies")
library(indicspecies)
inv= multipatt (community_matrix, treatment_data, func="r.g", control = how(nperm=9999))
summary(inv)


#######---------------------------Habitat influence & Coral Heads only------------------######

Coral <-read_excel("~/Desktop/Masterarbeit/Data/CoralHeads_analysis.xlsx")


#prepare Data
Coral$Treatment <-factor(Coral$Treatment, levels = c("C", "E"))
Coral$Station <- as.character(Coral$Station)
Coral$Depth <- as.numeric(Coral$Depth)
Coral$HAS <- as.numeric(Coral$HAS)
hist(Coral$Abundance)
Coral$Abundance_log <- log(Coral$Abundance + 1) # Use +1 to avoid log(0)
hist(Coral$Abundance_log)

fish_counts <- CoralALL %>%
  group_by(Treatment) %>%
  summarise(
    Total_fish = n()
  )

fish_counts

species_counts <- CoralALL %>%
  group_by(Treatment) %>%
  summarise(
    Species_richness = n_distinct(Species)
  )

species_counts

#Abundance
modelCoralAbundance <- glmmTMB(Abundance_log ~  Treatment + HAS +  (1 | Station)+ (1 | Depth),
                 data = Coral, 
                 family = gaussian)
summary(modelCoralAbundance)

model <- lm(Abundance_log ~ HAS * Treatment, data = Coral)
summary(model)

# Extract residuals and fitted values
residuals_values <- residuals(modelCoralAbundance, type = "pearson")
fitted_values <- fitted(modelCoralAbundance)

# 1. Residuals vs Fitted Plot
residuals_vs_fitted <- ggplot(data.frame(Fitted = fitted_values, Residuals = residuals_values), aes(x = Fitted, y = Residuals)) +
  geom_point() +
  geom_hline(yintercept = 0, linetype = "dashed", color = "red") +
  labs(title = "Residuals vs Fitted Values",
       x = "Fitted Values",
       y = "Residuals (Pearson)") +
  theme_minimal()

# 2. Q-Q Plot
qq_plot_data <- data.frame(Residuals = residuals_values)
qq_plot <- ggplot(qq_plot_data, aes(sample = Residuals)) +
  geom_qq() +
  geom_qq_line() +
  labs(title = "Q-Q Plot of Residuals",
       x = "Theoretical Quantiles",
       y = "Sample Quantiles") +
  theme_minimal()

# Print the plots
print(residuals_vs_fitted)
print(qq_plot)

CoralAbundance <- ggplot(Coral, aes(x = Treatment, y = Abundance_log, fill = Treatment)) +
  geom_violin(alpha = 0.6, trim = TRUE, scale = "area") +
  geom_point(position = position_jitter(width = 0.1), alpha = 0.6, color = "black", size = 3) +
  stat_summary(fun = mean, geom = "point", size = 4, color = "black", shape = 21, stroke = 1.5) +  # Mean black
  stat_summary(fun.data = mean_cl_normal, geom = "errorbar", width = 0.2, color = "black", size = 0.8) +  # CI black
  scale_fill_manual(values = c("C" = "#999999", "E" = "#D55E00")) +  # Saturated, color-blind-friendly
  scale_x_discrete(labels = c("C" = "no cleaner present on coral head", "E" = "cleaner present on coral head"), 
                   name = "") +  # Hide x-axis label; can show only in combined plot
  labs(title = "",
       y = "Log CRF abundance",
       caption = "") +
  theme_minimal(base_size = 15, base_family = "Times New Roman") +
  theme(
    legend.position = "none",
    plot.title = element_text(face = "bold", size = 16, hjust = 0.5),
    axis.title.x = element_text(face = "bold", size = 16),  # Will show in bottom panel only
    axis.title.y = element_text(face = "bold", size = 20, margin = margin(r = 15)),
    axis.text = element_text(size = 15, face = "bold"),
    panel.grid.major.x = element_blank(),
    panel.grid.minor.x = element_blank(),
    panel.grid.major.y = element_blank(),
    panel.grid.minor.y = element_blank(),
    axis.line = element_line(colour = "black")
  ) +
  geom_signif(
    comparisons = list(c("C", "E")),
    map_signif_level = TRUE,
    y_position = max(Coral$Abundance_log, na.rm = TRUE) * 1.1, # Add 10% space for asterisks
    textsize = 10
  ) +
  scale_y_continuous(expand = expansion(mult = c(0.05, 0.15)), limits = c(0, NA)) # Top space for significance


# Print the violin plot
print(CoralAbundance)


  
#Shannon Diversity 
  
CoralALL <-read_excel("~/Desktop/Masterarbeit/Data/CoralHeads.xls")

# Create a new data frame with the counts of each species per station
species_count <- CoralALL %>%
  group_by(Species, Station) %>%               # Group by Species and Station
  summarise(Count = n(), .groups = 'drop') %>% # Count occurrences of each species
  pivot_wider(names_from =Station, values_from = Count, values_fill = list(Count = 0)) # Wide format

# View the resulting data frame
print(species_count)

#calculate shannon index for each station 
shannon_index <- species_count %>%
  select(-Species) %>%  # Exclude the Species column
  summarise(across(everything(), ~ diversity(as.numeric(.), index = "shannon"))) %>%
  pivot_longer(cols = everything(), names_to = "Station", values_to = "Shannon_Index") 

# View the resulting shannon_index for confirmation
print(shannon_index)

Coral <- Coral %>%
  left_join(shannon_index , by = "Station")  # Merge by Station

# View the resulting data frame
print(Coral)

hist(Coral$Shannon_Index, breaks = 8)
Coral$Shannon_log <- log(Coral$Shannon_Index + 1) # Use +1 to avoid log(0)
hist(Coral$Shannon_log)

# Fit the GLMM
model_Coraldiversity <- glmmTMB(Shannon_log ~ Treatment + HAS +  (1 | Station)+ (1 | Depth)  ,
                           data = Coral, 
                           family = gaussian)
summary(model_Coraldiversity)

model <- lm(Shannon_log~ HAS * Treatment, data = Coral)
summary(model)

# Extract residuals and fitted values
residuals_values <- residuals(model_diversity, type = "pearson")
fitted_values <- fitted(model_diversity)

# 1. Residuals vs Fitted Plot
residuals_vs_fitted <- ggplot(data.frame(Fitted = fitted_values, Residuals = residuals_values), aes(x = Fitted, y = Residuals)) +
  geom_point() +
  geom_hline(yintercept = 0, linetype = "dashed", color = "red") +
  labs(title = "Residuals vs Fitted Values",
       x = "Fitted Values",
       y = "Residuals (Pearson)") +
  theme_minimal()

# 2. Q-Q Plot
qq_plot_data <- data.frame(Residuals = residuals_values)
qq_plot <- ggplot(qq_plot_data, aes(sample = Residuals)) +
  geom_qq() +
  geom_qq_line() +
  labs(title = "Q-Q Plot of Residuals",
       x = "Theoretical Quantiles",
       y = "Sample Quantiles") +
  theme_minimal()

# Print the plots
print(residuals_vs_fitted)
print(qq_plot)

CoralDiversity <- ggplot(Coral, aes(x = Treatment, y = Shannon_log, fill = Treatment)) +
  geom_violin(alpha = 0.6, trim = TRUE, scale = "area") +
  geom_point(position = position_jitter(width = 0.1), alpha = 0.6, color = "black", size = 3) +
  stat_summary(fun = mean, geom = "point", size = 4, color = "black", shape = 21, stroke = 1.5) +  
  stat_summary(fun.data = mean_cl_normal, geom = "errorbar", width = 0.2, color = "black", size = 0.8) +  
  scale_fill_manual(values = c("C" = "#999999", "E" = "#D55E00")) + 
  scale_x_discrete(labels = c("C" = "no cleaner present on coral head", "E" = "cleaner present on coral head"), name = "") +  # hide x-axis for stacking
  labs(title = "",
       y = "Shannon-Diversity-Index (H')",
       caption = "") +
  theme_minimal(base_size = 15, base_family = "Times New Roman") +
  theme(
    legend.position = "none",
    plot.title = element_text(face = "bold", size = 16, hjust = 0.5),
    axis.title.x = element_text(face = "bold", size = 16),  # show only in bottom panel when stacked
    axis.title.y = element_text(face = "bold", size = 20, margin = margin(r = 15)),
    axis.text = element_text(size = 15, face = "bold"),
    panel.grid.major.x = element_blank(),
    panel.grid.minor.x = element_blank(),
    panel.grid.major.y = element_blank(),
    panel.grid.minor.y = element_blank(),
    axis.line = element_line(colour = "black")
  ) +
  geom_signif(
    comparisons = list(c("C", "E")),
    map_signif_level = TRUE,
    y_position = max(Coral$Shannon_log, na.rm = TRUE) * 1.1,  # 10% above max
    textsize = 10
  ) +
  scale_y_continuous(expand = expansion(mult = c(0.05, 0.15)), limits = c(0, NA))  # extra top space

# Print the plot
print(CoralDiversity)


#Species richness
#Count the number of unique species per station
  species_richness <- CoralALL %>%
  group_by(Station) %>%
  summarise(num_species = n_distinct(Species), .groups = "drop")

# Print the results
print(species_richness)

species_richness$Station <- as.character(species_richness$Station)
Coral <- Coral %>%
  left_join(species_richness, by = "Station")

hist(Coral$num_species)
Coral$num_species_log<- log(Coral$num_species + 1) # Use +1 to avoid log(0)
hist(Coral$num_species_log)

model_Coralrichness <- glmmTMB(num_species_log ~ Treatment + HAS  +  (1 | Station)+ (1 | Depth) ,
                          data = Coral, 
                          family = gaussian)
summary(model_Coralrichness)

model <- lm(num_species_log~ HAS * Treatment, data = Coral)
summary(model)

# Extract residuals and fitted values
residuals_values <- residuals(model_richness, type = "pearson")
fitted_values <- fitted(model_richness)

# 1. Residuals vs Fitted Plot
residuals_vs_fitted <- ggplot(data.frame(Fitted = fitted_values, Residuals = residuals_values), aes(x = Fitted, y = Residuals)) +
  geom_point() +
  geom_hline(yintercept = 0, linetype = "dashed", color = "red") +
  labs(title = "Residuals vs Fitted Values",
       x = "Fitted Values",
       y = "Residuals (Pearson)") +
  theme_minimal()

# 2. Q-Q Plot
qq_plot_data <- data.frame(Residuals = residuals_values)
qq_plot <- ggplot(qq_plot_data, aes(sample = Residuals)) +
  geom_qq() +
  geom_qq_line() +
  labs(title = "Q-Q Plot of Residuals",
       x = "Theoretical Quantiles",
       y = "Sample Quantiles") +
  theme_minimal()

# Print the plots
print(residuals_vs_fitted)
print(qq_plot)


#Visualize
CoralRichness <- ggplot(Coral, aes(x = Treatment, y = num_species_log, fill = Treatment)) +
  geom_violin(alpha = 0.6, trim = TRUE, scale = "area") +
  geom_point(position = position_jitter(width = 0.1), alpha = 0.6, color = "black", size = 3) +
  stat_summary(fun = mean, geom = "point", size = 4, color = "black", shape = 21, stroke = 1.5) +  # Mean black
  stat_summary(fun.data = mean_cl_normal, geom = "errorbar", width = 0.2, color = "black", size = 0.8) +  # CI black
  scale_fill_manual(values = c("C" = "#999999", "E" = "#D55E00")) +  # Bold, color-blind-friendly
  scale_x_discrete(labels = c("C" = "no cleaner present on coral head", "E" = "cleaner present on coral head"),
                   name = "") +  # Hide x-axis for stacking
  labs(title = "",
       y = "Log Species richness",
       caption = "") +
  theme_minimal(base_size = 15, base_family = "Times New Roman") +
  theme(
    legend.position = "none",
    plot.title = element_text(face = "bold", size = 16, hjust = 0.5),
    axis.title.x = element_text(face = "bold", size = 16),  # show only in bottom panel when stacked
    axis.title.y = element_text(face = "bold", size = 20, margin = margin(r = 15)),
    axis.text = element_text(size = 15, face = "bold"),
    panel.grid.major.x = element_blank(),
    panel.grid.minor.x = element_blank(),
    panel.grid.major.y = element_blank(),
    panel.grid.minor.y = element_blank(),
    axis.line = element_line(colour = "black")
  ) +
  geom_signif(
    comparisons = list(c("C", "E")),
    map_signif_level = TRUE,
    y_position = max(Coral$num_species_log, na.rm = TRUE) * 1.1,  # 10% above max
    textsize = 10
  ) +
  scale_y_continuous(expand = expansion(mult = c(0.05, 0.15)), limits = c(0, NA))  # Add top space

# Print the plot
print(CoralRichness)

library(sjPlot)

tab_model(
  modelCoralAbundance, 
  model_Coraldiversity, 
  model_Coralrichness,
  
  show.re.var = FALSE,        # hide random effects (Station, Depth)
  show.stat = TRUE,           # show z-values
  string.stat = "z-value",    # label the statistic column
  show.r2 = FALSE,            # hide Marginal / Conditional R²
  show.icc = FALSE,           # hide intra-class correlation
  show.ci = FALSE,            # hide confidence intervals
  show.se = TRUE,             # show standard errors
  show.obs = FALSE,           # hide N row
  show.df = FALSE,            # hide degrees of freedom column if present
  
  pred.labels = c("Intercept", "Treatment", "HAS"), # only desired predictors
  dv.labels = c("Abundance", "Shannon Diversity", "Species Richness"),
  string.pred = "Predictors",
  string.est = "Estimates"
)


#Publication plot: Combine the three Coral head plots
final_coral_plot <- (
  # ---- Abundance ----
  (CoralAbundance + 
     theme(
       axis.title.x = element_blank(),
       axis.text.x  = element_blank(),
       axis.ticks.x = element_blank()
     )) /
    
    # ---- Richness ----
  (CoralRichness + 
     theme(
       axis.title.x = element_blank(),
       axis.text.x  = element_blank(),
       axis.ticks.x = element_blank()
     )) /
    
    # ---- Diversity ----
  (CoralDiversity + 
     theme(
       axis.title.x = element_text(size = 16, face = "bold"),
       axis.text.x  = element_text(size = 14)
     ))
) +
  plot_layout(ncol = 1, heights = c(1, 1, 1)) +
  plot_annotation(tag_levels = "A") &  # Adds A, B, C to panels
  theme(
    text = element_text(family = "Times New Roman"),
    axis.title.y = element_text(size = 20, face = "bold", margin = margin(r = 15)),
    axis.text.y  = element_text(size = 18),
    plot.margin  = margin(5, 15, 5, 15)  # Outer margins around combined plot
  )

# Print the final combined Coral figure
print(final_coral_plot)

# Save as PNG with white background
ggsave("Final_Coral_Plot.png", final_coral_plot, height = 15, width = 8, dpi = 600, bg = "white")


###NMDs CRF cleaning stations 

# clear workspace from any previous entry
rm(list = ls()) 

#set working directory 
setwd("~/Desktop/Masterarbeit/R")

library(readxl)


CRF <-read_excel("~/Desktop/Masterarbeit/Data/SpreadsheetCRF.xlsx")

CRF$Treatment <- factor(CRF$Treatment, levels = c("C", "E"))
CRF$Juvenile<- factor(CRF$Juvenile, levels = c("no", "yes"))
CRF$Abundance <- as.numeric(CRF$Abundance)
CRF$Date <-as.character(CRF$Date)
CRF$HAS <- as.character(CRF$HAS)

CRF <- CRF %>%
  filter(Method == "UVC")

CRF$Abundance[is.na(CRF$Abundance)] <- 0

library(dplyr)
library(tibble)

comm <- CRF %>%
  filter(!is.na(Treatment)) %>%
  mutate(ID = paste(Station, Treatment,  sep = "_")) %>%
  group_by(ID, Species) %>%
  summarise(Abundance = sum(Abundance), .groups = "drop") %>%
  tidyr::pivot_wider(
    names_from = Species,
    values_from = Abundance,
    values_fill = 0
  ) %>%
  column_to_rownames("ID")

comm <- comm[rowSums(comm) > 0, ]
comm <- comm[, colSums(comm) > 0]

library(vegan)
library(ggplot2)
library(dplyr)


sample_data <- CRF %>%
  filter(!is.na(Treatment)) %>%
  mutate(ID = paste(Station, Treatment, sep = "_")) %>%
  distinct(ID, Station, Treatment)  

comm_hel <- decostand(comm, method = "hellinger")

set.seed(123)
nmds <- metaMDS(comm_hel, k = 2, trymax = 100)


nmds$stress

nmds_sites <- as.data.frame(scores(nmds, display = "sites"))
nmds_sites$ID <- rownames(nmds_sites)

nmds_df <- nmds_sites %>%
  left_join(sample_data, by = "ID")

nmds_df <- nmds_df %>%
  mutate(Treatment = recode(Treatment,
                            "E" = "active cleaning station",
                            "C" = "no cleaning station"))
#fit species vector
sp_envfit <- envfit(nmds, comm_hel, permutations = 999)

# Identify significant species
sig_species <- names(which(sp_envfit$vectors$pvals < 0.05))

# Extract species scores
sp_scores <- as.data.frame(scores(sp_envfit, display = "vectors"))

# Check column names
colnames(sp_scores)
sp_scores <- sp_scores[rownames(sp_scores) %in% sig_species, ]

# Add species column from rownames
sp_scores$species <- rownames(sp_scores)

# Optionally scale arrows
sp_scores$NMDS1 <- sp_scores$NMDS1 * 1  # adjust multiplier if needed
sp_scores$NMDS2 <- sp_scores$NMDS2 * 1

print(
  ggplot(nmds_df, aes(x = NMDS1, y = NMDS2, color = Treatment)) +
    geom_point(size = 3) +
    stat_ellipse(aes(group = Treatment), level = 0.95, linetype = 2) +
    geom_segment(
      data = sp_scores,
      aes(x = 0, y = 0, xend = NMDS1, yend = NMDS2),
      arrow = arrow(length = unit(0.3, "cm")),
      color = "black"
    ) +
    geom_text_repel(
      data = sp_scores,
      aes(
        x = NMDS1,
        y = NMDS2,
        label = gsub("(^[A-Za-z])[a-z]+ ([a-z]+)", "\\1. \\2", species)
      ),
      color = "black",
      size = 3.5,
      fontface = "italic",
      segment.color = "grey50",
      max.overlaps = Inf,
      box.padding = 0.6,
      point.padding = 0.4,
      force = 2,
      min.segment.length = 0
    ) +
    theme_minimal() +
    labs(
      title = paste0("NMDS plot (stress = ", round(nmds$stress, 3), ")"),
      color = NULL
    ) +
    scale_color_manual(
      values = c("active cleaning station" = "#D55E00",
                 "no cleaning station" = "#999999")
    ) +
    theme(
      text = element_text(
        face = "bold",
        size = 14
      )
    )
)


####Feeding strategies script

# clear workspace from any previous entry
rm(list = ls()) 

#set working directory 
setwd("~/Desktop/Masterarbeit/R")

library(readxl)


CRF <-read_excel("~/Desktop/Masterarbeit/Data/SpreadsheetCRF.xlsx")

CRF$Treatment <- factor(CRF$Treatment, levels = c("C", "E"))
CRF$Juvenile<- factor(CRF$Juvenile, levels = c("no", "yes"))
CRF$Abundance <- as.numeric(CRF$Abundance)
CRF$Date <-as.character(CRF$Date)
CRF$HAS <- as.character(CRF$HAS)

CRF <- CRF %>%
  filter(Method == "UVC")

CRF <- CRF %>%
  filter(!is.na(Treatment), !is.na(Feedingstrategie), !is.na(Abundance))
CRF <- CRF %>%
  filter(Feedingstrategie != "n.a.")

library(dplyr)

CRF <- CRF %>%
  mutate(Treatment = ifelse(Treatment == "C", "no active cleaning station",
                            ifelse(Treatment == "E", "active cleaning station", Treatment)))


ggplot(CRF, aes(x = Feedingstrategie, y = Abundance, fill = Treatment)) +
  geom_bar(stat = "identity", position = "dodge") +
  scale_fill_manual(values = c("active cleaning station" = "#D55E00",
                               "no active cleaning station" = "#999999")) +
  labs(title = "Fish Feeding Strategies Across Treatments",
       x = "Feeding Strategy",
       y = "Total Abundance",
       fill = "") +
  theme_minimal() +
  theme(
    text = element_text(family = "Times New Roman", face = "bold",
                        size = 14)
  )

#Feeding strat %

CRF_sum <- CRF %>%
  mutate(Treatment = ifelse(Treatment == "C", "no active cleaning station",
                            ifelse(Treatment == "E", "active cleaning station", Treatment))) %>%
  group_by(Treatment, Feedingstrategie) %>%
  summarise(Abundance = sum(Abundance), .groups = "drop") %>%
  group_by(Treatment) %>%
  mutate(Percent = Abundance / sum(Abundance) * 100) %>%
  ungroup()

ggplot(CRF_sum, aes(x = Feedingstrategie, y = Abundance, fill = Treatment)) +
  geom_bar(stat = "identity", position = position_dodge(width = 0.9)) +
  geom_text(
    aes(label = paste0(round(Percent, 1), "%")),
    position = position_dodge(width = 0.9),
    vjust = -0.4,
    family = "Times New Roman",
    fontface = "bold",
    size = 4
  ) +
  scale_fill_manual(values = c("active cleaning station" = "#D55E00",
                               "no active cleaning station" = "#999999")) +
  labs(title = "Fish feeding strategies across treatments",
       x = "Feeding Strategy",
       y = "Total Abundance",
       fill = "") +
  theme_minimal() +
  theme(
    text = element_text(family = "Times New Roman", face = "bold", size = 14)
  )


# Filter for detritivores
detritivore_pct <- CRF %>%
  group_by(Treatment) %>%
  summarise(
    TotalAbundance = sum(Abundance, na.rm = TRUE),
    DetritivoreAbundance = sum(Abundance[Feedingstrategie == "detritivore"], na.rm = TRUE),
    PercentDetritivore = (DetritivoreAbundance / TotalAbundance) * 100
  )
detritivore_pct


detritivore_data <- CRF %>%
  filter(Feedingstrategie == "detritivore") %>%
  group_by(Treatment) %>%
  summarise(TotalAbundance = sum(Abundance, na.rm = TRUE)) %>%
  mutate(Treatment = ifelse(Treatment == "C", "no active cleaning station",
                            ifelse(Treatment == "E", "active cleaning station", Treatment)))

detritivore_data <- detritivore_data %>%
  mutate(Percent = (TotalAbundance / sum(TotalAbundance)) * 100)

ggplot(detritivore_data, aes(x = Treatment, y = TotalAbundance, fill = Treatment)) +
  geom_bar(stat = "identity") +
  geom_text(
    aes(label = paste0(round(Percent, 1), "%")),
    vjust = -0.5,
    size = 5,
    family = "Times New Roman",
    fontface = "bold"
  ) + 
  scale_fill_manual(values = c("active cleaning station" = "#D55E00",
                               "no active cleaning station" = "#999999")) +
  labs(title = "Abundance of detritivores around active vs. no cleaning stations",
       x = "",
       y = "Abundance") +
  theme_minimal() +
  theme(
    plot.title = element_text(face = "bold", size = 16, hjust = 0.5),
    axis.title.y = element_text(face = "bold", size = 14),      
    axis.text.x = element_text(face = "bold", size = 12),
    text = element_text(family = "Times New Roman", face = "bold", size = 14),
    legend.position = "none"
  )


--------------------##Benthos and Coral head plot 
  library(ggplot2)
library(patchwork)

# Left plot: no x-axis, keep y-axis
left_plot <- Abundance_plot +
  labs(y = "Log CRF abundance") +
  theme(
    axis.title.x = element_blank(),
    axis.text.x  = element_blank(),
    axis.ticks.x = element_blank()
  )

# Right plot: remove y-axis, keep x-axis
right_plot <- CoralAbundance +
  strip_axes +
  theme(
    axis.title.y = element_blank(),
    axis.text.y  = element_blank(),
    axis.ticks.y = element_blank(),
    axis.line.y  = element_blank()
  )

# Combine tightly with shared x-axis look
abundance_panel <- left_plot + right_plot +
  plot_layout(ncol = 2, widths = c(1, 1), guides = "collect") & 
  theme(plot.margin = margin(5, 0, 5, 0))  # optional: tighten outer margins

print(abundance_panel)

# Left plot: no x-axis, keep y-axis
left_richness <- Richness_plot3 +
  labs(y = "Log species richness") +
  theme(
    axis.title.x = element_blank(),
    axis.text.x  = element_blank(),
    axis.ticks.x = element_blank()
  )

# Right plot: remove y-axis, keep x-axis
right_richness <- CoralRichness +
  strip_axes +
  theme(
    axis.title.y = element_blank(),
    axis.text.y  = element_blank(),
    axis.ticks.y = element_blank(),
    axis.line.y  = element_blank()
  )

# Combine tightly
richness_panel <- left_richness + right_richness +
  plot_layout(ncol = 2, widths = c(1, 1), guides = "collect") &
  theme(plot.margin = margin(5, 0, 5, 0))

print(richness_panel)


# Left plot: no x-axis, keep y-axis
left_diversity <- Diversity_plot2 +
  labs(y = "Shannon diversity (H')") +
  theme(
    axis.title.x = element_blank(),
    axis.text.x  = element_blank(),
    axis.ticks.x = element_blank(),
    plot.margin = margin(5,0,5,0)
  )

# Right plot: completely remove y-axis
right_diversity <- CoralDiversity +
  strip_axes +
  theme(
    axis.title.y = element_blank(),
    axis.text.y  = element_blank(),
    axis.ticks.y = element_blank(),
    axis.line.y  = element_blank()
  )

# Combine tightly
diversity_panel <- left_diversity + right_diversity +
  plot_layout(ncol = 2, widths = c(1, 1), guides = "collect") &
  theme(plot.margin = margin(5, 0, 5, 0))

print(diversity_panel)

# Combine the three panels vertically with labels
all_panels <- abundance_panel / richness_panel / diversity_panel +
  plot_annotation(
    tag_levels = "A"  # Labels the panels as A, B, C
  ) & 
  theme(
    plot.tag = element_text(face = "bold", size = 14),  # Bold letters for A, B, C
    plot.tag.position = c(0, 1)  # Top-left corner of each panel
  )

print(all_panels)

library(patchwork)

# Wrap the combined stacked panels
all_panels_wrapped <- wrap_plots(all_panels)

# Save as PDF
ggsave(
  filename = "Combined_Figure.pdf",
  plot = all_panels_wrapped,   # wrapped patchwork object
  device = "pdf",
  width = 8,
  height = 18,                 # enough height for 3 stacked panels
  units = "in",
  limitsize = FALSE,
  useDingbats = FALSE
)


library(ggplot2)
library(patchwork)
library(extrafont)  # For using Times New Roman

# Wrap the combined stacked panels and add labels
all_panels_wrapped <- wrap_plots(all_panels) +
  plot_annotation(
    tag_levels = "A"  # Labels panels A, B, C
  ) & 
  theme(
    text = element_text(family = "Times New Roman"),  # Apply Times New Roman
    plot.tag = element_text(face = "bold", size = 14), 
    plot.tag.position = c(0, 1)
  )

# Save as PDF with embedded font
ggsave(
  filename = "Combined_Figure_Times_New_Roman.pdf",
  plot = all_panels_wrapped,
  device = cairo_pdf,   # Use Cairo for proper font embedding
  width = 8,
  height = 18,
  units = "in",
  limitsize = FALSE
)

library(ggplot2)
library(patchwork)

# --- Create bottom x-axis labels ---
label_left <- ggplot() +
  theme_void() +
  annotate(
    "text",
    x = 0.5, y = 0.15,           # closer to axis
    label = "Benthos",
    size = 7,                     # larger font
    hjust = 0.5,
    family = "Times New Roman",
    fontface = "bold"
  ) +
  theme(plot.margin = margin(0,0,0,0))

label_right <- ggplot() +
  theme_void() +
  annotate(
    "text",
    x = 0.5, y = 0.15,
    label = "Coral Head",
    size = 7,
    hjust = 0.5,
    family = "Times New Roman",
    fontface = "bold"
  ) +
  theme(plot.margin = margin(0,0,0,0))

# Combine labels side by side
xlabels <- label_left + label_right + plot_layout(ncol = 2, widths = c(1,1))

# --- Wrap main panels and apply tags only to them ---
all_panels_tagged <- wrap_plots(all_panels_wrapped) +
  plot_annotation(tag_levels = "A") & 
  theme(
    text = element_text(family = "Times New Roman"),
    plot.tag = element_text(face = "bold", size = 14)
  )

# --- Stack main panels with the x-axis labels underneath ---
final_figure <- all_panels_tagged / xlabels + 
  plot_layout(heights = c(18, 0.3))  # reduce height for label row

# --- Save to PDF ---
ggsave(
  filename = "Combined_Figure_Final.pdf",
  plot = final_figure,
  device = cairo_pdf,
  width = 8,
  height = 18.3,
  units = "in",
  limitsize = FALSE
)


---------################HAS SCORE BAR PLOT
HASall <-read_excel("~/Desktop/Masterarbeit/Data/UVC&CoralHead.xlsx")

HASall$HAS <-as.character(HASall$HAS)

library(dplyr)
library(ggplot2)

# Ensure HAS is a factor 1-5
HASall <- HASall %>%
  mutate(HAS = factor(HAS, levels = 1:5))

# Count stations per HAS score, method, and treatment
HAS_counts <- HASall %>%
  group_by(HAS, Method, Treatment) %>%
  summarise(Stations = n_distinct(Station), .groups = "drop")

# Create interaction column for Method x Treatment
HAS_counts <- HAS_counts %>%
  mutate(Method_Treatment = paste(Method, Treatment, sep = "_"))

# Plot 4 bars per HAS score
HAS_plot <- ggplot(HAS_counts, aes(x = HAS, y = Stations, fill = Method_Treatment)) +
  geom_col(position = position_dodge(width = 0.8), width = 0.7) +
  scale_y_continuous(breaks = 0:max(HAS_counts$Stations)) +
  labs(
    x = "HAS Score",
    y = "Number of Stations",
    fill = "Survey x Station status",
    title = "Distribution of HAS Scores by Survey method and Station status"
  ) +
  scale_fill_manual(
    values = c(
      "UVC_E" = "#4B0082",   # blue
      "UVC_C" = "#9370DB",   # light blue
      "CH_E"  = "#1E90FF",   # orange
      "CH_C"  = "#87CEFA"    # light orange
    ),
    labels = c("Benthos CS", "Benthos noCS", "Coral Head CS", "Coral Head noCS")
  ) +
  theme_minimal() +
  theme(
    text = element_text(family = "Times New Roman"),
    axis.text = element_text(face = "bold", size = 12),
    axis.title = element_text(face = "bold", size = 14),
    legend.title = element_text(face = "bold", size = 12),
    legend.text = element_text(size = 11)
  )

ggsave(
  filename = "HAS_Scores_Per_Station.pdf",  # output file
  plot = HAS_plot,                          # the plot object
  device = cairo_pdf,                       # ensures embedded fonts
  width = 8,                                # width in inches
  height = 6,                               # height in inches
  units = "in",
  limitsize = FALSE
)
